# Supplementary material for: Factors for arboviral seropositivity in children in Teso South Sub County, Kenya
Source: PLoS One. 2025 Oct 14;20(10):e0328944. doi: 10.1371/journal.pone.0328944 (PMC12520415; doi:10.1371/journal.pone.0328944)
Supplement: S1 Table — (XLSX) [file pone.0328944.s001.xlsx]

## Sheet: Sheet1
PID	Facility	enrollmentsite	Dateenrolled	Dateenrolled2	Dateenrolled3	yy	vil	sloc	loc	division	dist	district	district2	province	provincewestern	Residence	Residence1	sex	age	yob	attendsch	class	whtkgs	htcms	muaccms	temp	kepivacc	kepivaccinationcompleted	kcav	kcc	yfvacc	hospadm	nohospadm	nohospadm1	respondent	pricarer	pricarer2	ageofcarer	ageofcarertrue	ageofpartner	occupcarer	occupcarer2	occupcarer3	occupcarer4	occuppartner	loedofcarer	loedofcarer1	loedofcarer3	loedofcarer2
ADH/001C/2010	Alupe Sub County Hospital	O.D	01/09/2010	2010-09-01	18506	2010	Amuse, okachumi	Okame	Amaase	Chakol	Teso	Teso South	Teso	Western	Yes	Village	Village	female	17	2009	no	none	11	87	16.5	38.1	yes	yes	no	yes	no	yes	1	3 or less	Parent	Parent	Parent	27	27	30	House wife	Unemployed	Unemployed	Unemployed	unemployed	Primary	Primary	Primary	primary incomplete
ADH/002C/2010	Alupe Sub County Hospital	O.D	01/09/2010	2010-09-01	18506	2010	Goria	Asinge	Asinge	Chakol	Teso	Teso South	Teso	Western	Yes	Village	Village	female	15	2009	no	none	9.2	83	14	36.9	yes	yes	no	yes	no	no	0	0	Parent	Parent	Parent	21	21	26	House wife	Unemployed	Unemployed	Unemployed	unemployed	Primary	Primary	Primary	primary incomplete
ADH/003C/2010	Alupe Sub County Hospital	O.D	01/09/2010	2010-09-01	18506	2010	Ongariama	ongariama	Among'ura	Chakol	Teso	Teso South	Teso	Western	Yes	Village	Village	female	48	2006	yes	Preschool	14	75	16.5	38.1	yes	yes	no	yes	no	yes	1	3 or less	Parent	Parent	Parent	26	26	27	House wife	Unemployed	Unemployed	Unemployed	unemployed	Primary	Primary	Primary	primary
ADH/004C/2010	Alupe Sub County Hospital	O.D	01/09/2010	2010-09-01	18506	2010	Ongariama	among'ura	Ongariama	Chakol	Teso	Teso South	Teso	Western	Yes	Village	Village	male	20	2008	no	none	10.6	63	15	38.3	yes	yes	no	yes	no	no	0	0	Parent	Parent	Parent	21	21	25	House wife	Unemployed	Unemployed	Unemployed	unemployed	No formal education	No formal education	No formal education	no formal education
ADH/005C/2010	Alupe Sub County Hospital	O.D	01/09/2010	2010-09-01	18506	2010	Odukui	Obuchun	Among'ura	Chakol	Teso	Teso South	Teso	Western	Yes	Village	Village	male	32	2008	no	none	12.4	70	17	36.5	yes	yes	no	yes	no	yes	1	3 or less	Parent	Parent	Parent	38	38	49	House wife	Unemployed	Unemployed	Unemployed	unemployed	Secondary	Secondary	Post-primary	secondary incomplete
ADH/006C/2010	Alupe Sub County Hospital	O.D	02/09/2010	2010-09-02	18507	2010	Ojamii	Angorom	Agolot	Municipality	Busia	Busia	Busia	Western	Yes	Town	Town	male	33	2007	no	none	14.4	86	17	36.2	yes	yes	no	yes	no	yes	2	3 or less	Parent	Parent	Parent	29	29		House wife	Unemployed	Unemployed	Unemployed	n/a	No formal education	No formal education	No formal education	no formal education
ADH/007C/2010	Alupe Sub County Hospital	O.D	02/09/2010	2010-09-02	18507	2010	Apokor	Okiludu	okiludu	Chakol	Teso	Teso South	Teso	Western	Yes	Village	Village	male	27	2008	no	none	11.4	60	16	36.6	yes	yes	no	yes	no	yes	1	3 or less	Parent	Parent	Parent	25	25	28	House wife	Unemployed	Unemployed	Unemployed	casual worker	No formal education	No formal education	No formal education	no formal education
ADH/008C/2010	Alupe Sub County Hospital	O.D	02/09/2010	2010-09-02	18507	2010	Angorom	Angorom	Alupe	Chakol	Teso South	Teso South	Teso	Western	Yes	Village	Village	female	48	2006	no	none	15	98	20	39.3	yes	yes	no	yes	no	yes	4 or more	4 or more	Parent	Parent	Parent	24	24		Self employment	Self employment	Self employment	Informal/Self employment	Salaried formal employment	Primary	Primary	Primary	primary incomplete
ADH/009C/2010	Alupe Sub County Hospital	O.D	02/09/2010	2010-09-02	18507	2010	Okiluku	Ochude	okiludu	Chakol	Teso	Teso South	Teso	Western	Yes	Village	Village	female	19	2009	no	none	10.2	60	15	37.2	yes	yes	no	yes	no	no	0	0	Parent	Parent	Parent	24	24	27	House wife	Unemployed	Unemployed	Unemployed	unemployed	Primary	Primary	Primary	primary
ADH/010C/2010	Alupe Sub County Hospital	O.D	02/09/2010	2010-09-02	18507	2010	Adungosi	Chakol	Among'ura	Chakol	Teso	Teso South	Teso	Western	Yes	Village	Village	male	27	n/a	no	none	12.5	60	15	39.3	yes	yes	no	yes	no	no	0	0	Parent	Parent	Parent	30	30		House wife	Unemployed	Unemployed	Unemployed	unemployed	No formal education	No formal education	No formal education	no formal education
ADH/011C/2010	Alupe Sub County Hospital	O.D	03/09/2010	2010-09-03	18508	2010	Palama	Alomodoi	Chakol	Chakol	Teso	Teso South	Teso	Western	Yes	Village	Village	male	13	n/a	no	none	11	50	15	37.6	yes	yes	no	yes	no	no	0	0	Parent	Parent	Parent	20	20	21	House wife	Unemployed	Unemployed	Unemployed	casual worker	Primary	Primary	Primary	primary incomplete
ADH/012C/2010	Alupe Sub County Hospital	O.D	03/09/2010	2010-09-03	18508	2010	Amaase	Akiriamete	Among'ura	Chakol	Teso	Teso South	Teso	Western	Yes	Village	Village	male	22	n/a	no	none	12.5	60	16	39.3	yes	yes	no	yes	no	yes	1	3 or less	Parent	Parent	Parent	33	33	37	House wife	Unemployed	Unemployed	Unemployed	unemployed	Primary	Primary	Primary	primary incomplete
ADH/013C/2010	Alupe Sub County Hospital	O.D	03/09/2010	2010-09-03	18508	2010	Asinge	Achit	amongura	Chakol	Teso	Teso South	Teso	Western	Yes	Village	Village	male	13	2009	no	none	9.5	77	14	35.4	yes	yes	no	yes	no	yes	2	3 or less	Parent	Parent	Parent	18	18	23	House wife	Unemployed	Unemployed	Unemployed	unemployed	Primary	Primary	Primary	primary incomplete
ADH/014C/2010	Alupe Sub County Hospital	O.D	03/09/2010	2010-09-03	18508	2010	Amoni	Angorom	Agolot	Chakol	Teso	Teso South	Teso	Western	Yes	Village	Village	male	12	2009	no	none	10	55	16	39.2	yes	yes	no	yes	no	no	0	0	Parent	Parent	Parent	38	38	45	House wife	Unemployed	Unemployed	Unemployed	casual worker	Secondary	Secondary	Post-primary	secondary
ADH/015C/2010	Alupe Sub County Hospital	O.D	03/09/2010	2010-09-03	18508	2010	Obuchum	Asinge	Asinge	Chakol	Teso	Teso South	Teso	Western	Yes	Village	Village	female	15	n/a	no	none	7.5	60	12.5	39.7	yes	yes	no	yes	no	no	0	0	Parent	Parent	Parent	23	23	25	House wife	Unemployed	Unemployed	Unemployed	Salaried formal employment	No formal education	No formal education	No formal education	no formal education
ADH/016C/2010	Alupe Sub County Hospital	O.D	03/09/2010	2010-09-03	18508	2010	Angorom	Alupe	Agolot	Chakol	Teso	Teso South	Teso	Western	Yes	Village	Village	female	31	n/a	no	none	13.5	70	16	36.5	yes	yes	no	yes	no	yes	3	3 or less	Parent	Parent	Parent	43	43		Casual worker	Informal employment	Informal employment	Informal/Self employment	n/a	Secondary	Secondary	Post-primary	secondary incomplete
ADH/017C/2010	Alupe Sub County Hospital	O.D	03/09/2010	2010-09-03	18508	2010	Angorom	Angorom	Agolot	Chakol	Teso	Teso South	Teso	Western	Yes	Village	Village	female	67	n/a	yes	Preschool	22	108	17	39.1	yes	yes	no	yes	no	no	0	0	Parent	Parent	Parent	28	28	35	House wife	Unemployed	Unemployed	Unemployed	unemployed	Secondary	Secondary	Post-primary	secondary incomplete
ADH/018C/2010	Alupe Sub County Hospital	O.D	06/09/2010	2010-09-06	18511	2010	Kamolo	Akiriamasi	Amoni	Amukura	Teso South	Teso South	Teso	Western	Yes	Village	Village	female	59	2005	yes	Preschool	20	90	17	35.9	yes	yes	no	no	no	no	0	0	Parent	Parent	Parent	28	28	33	House wife	Unemployed	Unemployed	Unemployed	Salaried formal employment	Primary	Primary	Primary	primary incomplete
ADH/019C/2010	Alupe Sub County Hospital	O.D	06/09/2010	2010-09-06	18511	2010	Kimalewa	Kuywa	Mukuyuni	Chwele	Bungoma	Bungoma	Bungoma	Western	Yes	Town	Town	female	48	n/a	yes	Preschool	19	95	17	37.5	yes	yes	no	no	no	no	0	0	Parent	Parent	Parent	29	29	30	House wife	Unemployed	Unemployed	Unemployed	Salaried formal employment	Secondary	Secondary	Post-primary	secondary
ADH/020C/2010	Alupe Sub County Hospital	O.D	06/09/2010	2010-09-06	18511	2010	Ongariama	among'ura	Among'ura	Chakol	Teso	Teso South	Teso	Western	Yes	Village	Village	female	48	n/a	no	none	19	94	17	37.5	yes	yes	no	no	no	no	0	0	Grandparent	Grandparent	Other				Salaried formal employment	Salaried formal employment	Salaried formal employment	Salaried formal employment	n/a	Secondary	Secondary	Post-primary	secondary
ADH/021C/2010	Alupe Sub County Hospital	WARD	06/09/2010	2010-09-06	18511	2010	Goria	Ng'elechom	Asinge	Chakol	Teso South	Teso South	Teso	Western	Yes	Village	Village	female	38	2008	yes	Preschool	15	78	15	37.5	yes	yes	yes	yes	no	yes	2	3 or less	Parent	Parent	Parent	34	34	28	Self employment	Self employment	Self employment	Informal/Self employment	Salaried formal employment	Secondary	Secondary	Post-primary	secondary incomplete
ADH/022C/2010	Alupe Sub County Hospital	O.D	06/09/2010	2010-09-06	18511	2010	Centre	Centre	Nambale	Nambale	Busia	Busia	Busia	Western	Yes	Town	Town	female	120	2000	yes	Upper primary	25	112	18	36.2	yes	yes	no	no	no	no	0	0	Parent	Parent	Parent	24	24	27	House wife	Unemployed	Unemployed	Unemployed	unemployed	Primary	Primary	Primary	primary
ADH/023C/2010	Alupe Sub County Hospital	O.D	06/09/2010	2010-09-06	18511	2010	Bulanda	Township	Township	Busia Township	Busia	Busia	Busia	Western	Yes	Town	Town	female	144	n/a	yes	Upper primary	34	121	21	36.6	yes	no	no	no	no	no	0	0	Other	Other	Other				Salaried formal employment	Salaried formal employment	Salaried formal employment	Salaried formal employment	n/a	tertiary	tertiary	Post-primary	tertiary
ADH/024C/2010	Alupe Sub County Hospital	O.D	06/09/2010	2010-09-06	18511	2010	Ikondokhera	Kisoko	Kisoko	Nambale	Busia	Busia	Busia	Western	Yes	Town	Town	male	73	n/a	yes	Lower primary	20	106	16	37.6	yes	no	no	no	no	yes	1	3 or less	Parent	Parent	Parent	28	28	32	Self employment	Self employment	Self employment	Informal/Self employment	Salaried formal employment	Secondary	Secondary	Post-primary	secondary
ADH/025C/2010	Alupe Sub County Hospital	O.D	07/09/2010	2010-09-07	18512	2010	Siteko	Mayenje	Township	Busia Township	Busia	Busia	Busia	Western	Yes	Town	Town	female	108	n/a	yes	Lower primary	22	100	17	36.8	yes	yes	no	no	no	no	0	0	Parent	Parent	Parent	28	28	32	House wife	Unemployed	Unemployed	Unemployed	Salaried formal employment	Secondary	Secondary	Post-primary	secondary
ADH/026C/2010	Alupe Sub County Hospital	O.D	07/09/2010	2010-09-07	18512	2010	Magola	Magola	n/a	n/a	Tororo	Tororo	Tororo	East Uganda	No	Village	Village	male	84	n/a	yes	Lower primary	20	94	16	36.7	yes	yes	no	yes	no	no	0	0	Parent	Parent	Parent	26	26	23	Self employment	Self employment	Self employment	Informal/Self employment	Unemployed/Housewife	Secondary	Secondary	Post-primary	secondary
ADH/027C/2010	Alupe Sub County Hospital	O.D	08/09/2010	2010-09-08	18513	2010	Ongariama	ongariama	Among'ura	Chakol	Teso	Teso South	Teso	Western	Yes	Village	Village	male	36	n/a	no	none	10.5	65	16	37	yes	yes	no	yes	no	no	0	0	Parent	Parent	Parent	23	23	25	House wife	Unemployed	Unemployed	Unemployed	casual worker	Primary	Primary	Primary	primary
ADH/028C/2010	Alupe Sub County Hospital	O.D	08/09/2010	2010-09-08	18513	2010	Ongariama	ongariama	Among'ura	Chakol	Teso	Teso South	Teso	Western	Yes	Village	Village	female	14	n/a	no	none	9.2	65	16	36.9	yes	yes	no	yes	no	no	0	0	Parent	Parent	Parent	22	22	36	House wife	Unemployed	Unemployed	Unemployed	unemployed	Primary	Primary	Primary	primary incomplete
ADH/029C/2010	Alupe Sub County Hospital	O.D	08/09/2010	2010-09-08	18513	2010	okiludu	Okiludu	Ochude	Chakol	Teso South	Teso South	Teso	Western	Yes	Village	Village	female	24	2008	no	none	10	68	15	37.1	yes	yes	no	yes	no	no	0	0	Parent	Parent	Parent	23	23	26	House wife	Unemployed	Unemployed	Unemployed	casual worker	Primary	Primary	Primary	primary
ADH/030C/2010	Alupe Sub County Hospital	O.D	08/09/2010	2010-09-08	18513	2010	Amaase	Asinge	Asinge	Chakol	Teso	Teso South	Teso	Western	Yes	Village	Village	male	24	n/a	no	none	10	50	15	39.6	yes	yes	yes	yes	no	no	0	0	Parent	Parent	Parent	26	26	35	House wife	Unemployed	Unemployed	Unemployed	Salaried formal employment	Primary	Primary	Primary	primary
ADH/031C/2010	Alupe Sub County Hospital	O.D	08/09/2010	2010-09-08	18513	2010	Okiludu	Okiludu	Ochude	Chakol	Teso	Teso South	Teso	Western	Yes	Village	Village	male	30	n/a	no	none	13	55	16	38.5	yes	yes	no	yes	no	no	0	0	Parent	Parent	Parent	31	31	32	House wife	Unemployed	Unemployed	Unemployed	unemployed	Secondary	Secondary	Post-primary	secondary
ADH/032C/2010	Alupe Sub County Hospital	WARD	08/09/2010	2010-09-08	18513	2010	Adungosi	Adungosi	adungosi	Chakol	Teso	Teso South	Teso	Western	Yes	Town	Town	male	32	n/a	no	none	13	48	15	37.5	yes	yes	yes	yes	no	no	0	0	Parent	Parent	Parent	18	18		House wife	Unemployed	Unemployed	Unemployed	Salaried formal employment	Secondary	Secondary	Post-primary	secondary
ADH/033C/2010	Alupe Sub County Hospital	O.D	08/09/2010	2010-09-08	18513	2010	Angorom	Angorom	Agolot	Chakol	Teso	Teso South	Teso	Western	Yes	Village	Village	female	30	n/a	no	none	13	51	15	37.8	yes	yes	yes	yes	no	no	0	0	Parent	Parent	Parent	33	33	38	Salaried formal employment	Salaried formal employment	Salaried formal employment	Salaried formal employment	Salaried formal employment	tertiary	tertiary	Post-primary	tertiary
ADH/034C/2010	Alupe Sub County Hospital	O.D	08/09/2010	2010-09-08	18513	2010	Ng'elechom	Ng'elechom	ngelechom	Chakol	Teso South	Teso South	Teso	Western	Yes	Village	Village	male	36	n/a	yes	Preschool	14	53	17	36.6	yes	yes	yes	yes	no	yes	1	3 or less	Parent	Parent	Parent	30	30	29	Self employment	Self employment	Self employment	Informal/Self employment	Salaried formal employment	Secondary	Secondary	Post-primary	secondary
ADH/035C/2010	Alupe Sub County Hospital	O.D	08/09/2010	2010-09-08	18513	2010	Adungosi	ongariama	Ongariama	Chakol	Teso	Teso South	Teso	Western	Yes	Village	Village	male	31	n/a	no	none	11.5	48	16	39.6	yes	yes	yes	yes	no	no	0	0	Parent	Parent	Parent	18	18	22	House wife	Unemployed	Unemployed	Unemployed	casual worker	Secondary	Secondary	Post-primary	secondary incomplete
ADH/036C/2010	Alupe Sub County Hospital	O.D	08/09/2010	2010-09-08	18513	2010	Adungosi	ongariama	Teso	Chakol	Teso	Teso South	Teso	Western	Yes	Village	Village	male	15	n/a	no	none	9.5	58	15	36.3	yes	yes	yes	yes	no	no	0	0	Parent	Parent	Parent	38	38		House wife	Unemployed	Unemployed	Unemployed	n/a	No formal education	No formal education	No formal education	no formal education
ADH/037C/2010	Alupe Sub County Hospital	O.D	08/09/2010	2010-09-08	18513	2010	Among'ura	among'ura	Among'ura	Chakol	Teso	Teso South	Teso	Western	Yes	Village	Village	male	120	n/a	no	none	10	52	15	38	yes	yes	yes	yes	no	no	0	0	Parent	Parent	Parent	35	35	40	House wife	Unemployed	Unemployed	Unemployed	unemployed	No formal education	No formal education	No formal education	no formal education
ADH/038C/2010	Alupe Sub County Hospital	O.D	08/09/2010	2010-09-08	18513	2010	Among'ura	among'ura	Among'ura	Chakol	Teso	Teso South	Teso	Western	Yes	Village	Village	female	17	n/a	no	none	12	47	15	38.3	yes	yes	yes	yes	no	no	0	0	Parent	Parent	Parent	23	23	25	Casual worker	Informal employment	Informal employment	Informal/Self employment	Salaried formal employment	Secondary	Secondary	Post-primary	secondary
ADH/039C/2010	Alupe Sub County Hospital	O.D	08/09/2010	2010-09-08	18513	2010	Amaase	Amaase	Okame	Chakol	Teso	Teso South	Teso	Western	Yes	Village	Village	male	45	n/a	yes	Preschool	15	80	16	36.2	yes	yes	yes	yes	no	no	0	0	Parent	Parent	Parent	32	32	33	Salaried formal employment	Salaried formal employment	Salaried formal employment	Salaried formal employment	unemployed	Secondary	Secondary	Post-primary	secondary incomplete
ADH/040C/2010	Alupe Sub County Hospital	O.D	08/09/2010	2010-09-08	18513	2010	okiludu	Okiludu	otimong	Chakol	Teso	Teso South	Teso	Western	Yes	Village	Village	male	48	n/a	yes	Preschool	18	78	16	37.5	yes	yes	yes	yes	no	no	0	0	Parent	Parent	Parent	21	21	25	unemployed	Unemployed	Unemployed	Unemployed	Salaried formal employment	Primary	Primary	Primary	primary
ADH/041C/2010	Alupe Sub County Hospital	O.D	09/09/2010	2010-09-09	18514	2010	Nabala	Kimaiti	Nabala	Bumula	Bungoma	Bungoma	Bungoma	Western	Yes	Town	Town	male	24	n/a	no	none	12.5	98.5	15	37	yes	yes	yes	yes	no	no	0	0	Grandparent	Grandparent	Other				unemployed	Unemployed	Unemployed	Unemployed	n/a	No formal education	No formal education	No formal education	no formal education
ADH/042C/2010	Alupe Sub County Hospital	O.D	09/09/2010	2010-09-09	18514	2010	Otimong	Otimong	Ochude	Chakol	Teso	Teso South	Teso	Western	Yes	Village	Village	female	20	n/a	no	none	10	87	14.5	36.7	yes	yes	yes	yes	no	yes	4 or more	4 or more	Parent	Parent	Parent	28	28	31	House wife	Unemployed	Unemployed	Unemployed	unemployed	Primary	Primary	Primary	primary incomplete
ADH/043C/2010	Alupe Sub County Hospital	O.D	09/09/2010	2010-09-09	18514	2010	Ongariama	among'ura	Ongariama	Chakol	Teso South	Teso South	Teso	Western	Yes	Village	Village	male	24	n/a	no	none	8.5	102	14	36.3	yes	yes	yes	yes	no	yes	3	3 or less	Parent	Parent	Parent	27	27	30	informal employment	Informal employment	Informal employment	Informal/Self employment	Salaried formal employment	Primary	Primary	Primary	primary
ADH/044C/2010	Alupe Sub County Hospital	O.D	09/09/2010	2010-09-09	18514	2010	Odukui	Alomodoi	Among'ura	Chakol	Teso	Teso South	Teso	Western	Yes	Village	Village	female	12	n/a	no	none	8	66	10	36.6	yes	yes	yes	yes	no	no	0	0	Parent	Parent	Parent	24	24		Self employment	Self employment	Self employment	Informal/Self employment	Salaried formal employment	Secondary	Secondary	Post-primary	secondary
ADH/045C/2010	Alupe Sub County Hospital	O.D	13/09/2010	2010-09-13	18518	2010	Amukura	Katelenyang	Kaujakito	Amukura	Teso South	Teso South	Teso	Western	Yes	Village	Village	female	108	n/a	yes	Lower primary	24	108	17	36.7	yes	yes	no	no	no	no	0	0	Parent	Parent	Parent	29	29	35	House wife	Unemployed	Unemployed	Unemployed	Salaried formal employment	No formal education	No formal education	No formal education	no formal education
ADH/046C/2010	Alupe Sub County Hospital	O.D	13/09/2010	2010-09-13	18518	2010	Sijowa	Bukhulungu	Nangosia	Funyula	Samia	Busia	Busia	Western	Yes	Village	Village	female	144	n/a	yes	Lower primary	40	130	21	36.6	yes	yes	no	yes	no	no	0	0	Parent	Parent	Parent	32	32	43	Self employment	Self employment	Self employment	Informal/Self employment	Salaried formal employment	tertiary	tertiary	Post-primary	tertiary
ADH/047C/2010	Alupe Sub County Hospital	O.D	13/09/2010	2010-09-13	18518	2010	Amerikwai	Angorom	Agolot	Chakol	Teso South	Teso South	Teso	Western	Yes	Village	Village	female	72	n/a	yes	Lower primary	19	99	16	36.7	yes	no	no	no	no	yes	2	3 or less	Parent	Parent	Parent	25	25	28	House wife	Unemployed	Unemployed	Unemployed	casual worker	Primary	Primary	Primary	primary
ADH/048C/2010	Alupe Sub County Hospital	O.D	13/09/2010	2010-09-13	18518	2010	Bulanda	Mayenje	Township	Busia Township	Busia	Busia	Busia	Western	Yes	Town	Town	male	37	n/a	no	none	15	80	16	36.5	yes	no	no	no	no	no	0	0	Grandparent	Grandparent	Other				unemployed	Unemployed	Unemployed	Unemployed	n/a	No formal education	No formal education	No formal education	no formal education
ADH/049C/2010	Alupe Sub County Hospital	O.D	14/09/2010	2010-09-14	18519	2010	Among'ura	Obuchun	Among'ura	Chakol	Teso	Teso South	Teso	Western	Yes	Village	Village	female	42	n/a	no	none	9	74	15.5	36.3	yes	yes	yes	yes	no	no	0	0	Parent	Parent	Parent	30	30	29	Salaried formal employment	Salaried formal employment	Salaried formal employment	Salaried formal employment	Salaried formal employment	tertiary	tertiary	Post-primary	tertiary
ADH/050C/2010	Alupe Sub County Hospital	O.D	14/09/2010	2010-09-14	18519	2010	mabunge	mabunge	nasewa	Matayos	Busia	Busia	Busia	Western	Yes	Town	Town	female	48	n/a	yes	Preschool	13	80	15	38.6	yes	yes	yes	yes	no	yes	1	3 or less	Parent	Parent	Parent	19	19	23	unemployed	Unemployed	Unemployed	Unemployed	Salaried formal employment	Secondary	Secondary	Post-primary	secondary
ADH/051C/2010	Alupe Sub County Hospital	O.D	14/09/2010	2010-09-14	18519	2010	mabunge	mabunge	nasewa	Matayos	Busia	Busia	Busia	Western	Yes	Town	Town	male	84	n/a	yes	Lower primary	20	110	17.5	37.4	yes	yes	yes	yes	no	no	0	0	Parent	Parent	Parent	26	26	28	House wife	Unemployed	Unemployed	Unemployed	unemployed	Primary	Primary	Primary	primary
ADH/052C/2010	Alupe Sub County Hospital	O.D	15/09/2010	2010-09-15	18520	2010	Angorom	Angorom	agolot	Chakol	Teso	Teso South	Teso	Western	Yes	Village	Village	male	144	n/a	yes	Upper primary	35	123	20	36.6	yes	no	no	no	no	no	0	0	Other	Other	Other				Salaried formal employment	Salaried formal employment	Salaried formal employment	Salaried formal employment	n/a	tertiary	tertiary	Post-primary	tertiary
ADH/053C/2010	Alupe Sub County Hospital	O.D	15/09/2010	2010-09-15	18520	2010	adundosi	amuajira	amuajira	Chakol	Teso	Teso South	Teso	Western	Yes	Village	Village	female	37	n/a	no	none	13	78	15	35.5	yes	yes	yes	yes	no	yes	4 or more	4 or more	Parent	Parent	Parent	35	35		House wife	Unemployed	Unemployed	Unemployed	Salaried formal employment	Primary	Primary	Primary	primary
ADH/054C/2010	Alupe Sub County Hospital	O.D	15/09/2010	2010-09-15	18520	2010	ongariama	ongariama	ongaiama	Chakol	Teso	Teso South	Teso	Western	Yes	Village	Village	female	96	n/a	yes	Preschool	20	95	16	37.2	yes	yes	yes	yes	no	yes	4 or more	4 or more	Parent	Parent	Parent	23	23	26	Casual worker	Informal employment	Informal employment	Informal/Self employment	Salaried formal employment	Secondary	Secondary	Post-primary	secondary
ADH/055C/2010	Alupe Sub County Hospital	O.D	15/09/2010	2010-09-15	18520	2010	ongariama	amongura	ongariama	Chakol	Teso	Teso South	Teso	Western	Yes	Village	Village	male	60	n/a	yes	Preschool	13.5	79	16	36.6	yes	yes	yes	yes	no	yes	4 or more	4 or more	Parent	Parent	Parent			38	House wife	Unemployed	Unemployed	Unemployed	unemployed	Primary	Primary	Primary	primary
ADH/056C/2010	Alupe Sub County Hospital	O.D	16/09/2010	2010-09-16	18521	2010	Angorom	alupe	angorom	Chakol	Teso	Teso South	Teso	Western	Yes	Village	Village	male	48	n/a	yes	Preschool	14.2	108	16	38.7	yes	yes	yes	yes	no	yes	1	3 or less	Parent	Parent	Parent	22	22	28	Self employment	Self employment	Self employment	Informal/Self employment	casual worker	Secondary	Secondary	Post-primary	secondary incomplete
ADH/057C/2010	Alupe Sub County Hospital	O.D	16/09/2010	2010-09-16	18521	2010	okiludu	Okiludu	otimong	Chakol	Teso	Teso South	Teso	Western	Yes	Village	Village	male	37	n/a	no	none	22	122	16	37.2	yes	yes	yes	yes	no	no	0	0	Parent	Parent	Parent	20	20	25	Salaried formal employment	Salaried formal employment	Salaried formal employment	Salaried formal employment	Salaried formal employment	tertiary	tertiary	Post-primary	tertiary
ADH/058C/2010	Alupe Sub County Hospital	O.D	16/09/2010	2010-09-16	18521	2010	ongariama	ongariama	ongariama	Chakol	Teso	Teso South	Teso	Western	Yes	Village	Village	male	36	n/a	no	none	14.5	98	16	36.6	yes	yes	yes	yes	no	no	0	0	Parent	Parent	Parent	24	24		House wife	Unemployed	Unemployed	Unemployed	unemployed	Primary	Primary	Primary	primary
ADH/059C/2010	Alupe Sub County Hospital	O.D	16/09/2010	2010-09-16	18521	2010	Alupe	Angorom	agolot	Chakol	Teso	Teso South	Teso	Western	Yes	Village	Village	male	48	n/a	yes	Preschool	10.2	112	17	39.6	yes	yes	yes	yes	no	no	0	0	Parent	Parent	Parent	23	23	25	Self employment	Self employment	Self employment	Informal/Self employment	Salaried formal employment	Primary	Primary	Primary	primary
ADH/060C/2010	Alupe Sub County Hospital	O.D	16/09/2010	2010-09-16	18521	2010	ongariama	ongariama	amongura	Chakol	Teso	Teso South	Teso	Western	Yes	Village	Village	male	12	n/a	no	none	9.5	91	15	38	yes	yes	yes	yes	no	no	0	0	Parent	Parent	Parent	22	22	25	House wife	Unemployed	Unemployed	Unemployed	unemployed	No formal education	No formal education	No formal education	no formal education
ADH/061C/2010	Alupe Sub County Hospital	O.D	16/09/2010	2010-09-16	18521	2010	odukoi	odukui	Amaase	Chakol	Teso	Teso South	Teso	Western	Yes	Village	Village	female	42	n/a	no	none	16	87	18	36.5	yes	yes	yes	yes	no	no	0	0	Parent	Parent	Parent	22	22		House wife	Unemployed	Unemployed	Unemployed	Salaried formal employment	Primary	Primary	Primary	primary incomplete
ADH/062C/2010	Alupe Sub County Hospital	O.D	16/09/2010	2010-09-16	18521	2010	ongariama	ongariama	ongariama	Chakol	Teso	Teso South	Teso	Western	Yes	Village	Village	male	36	n/a	no	none	12.5	97	17	38.3	yes	yes	yes	yes	no	no	0	0	Parent	Parent	Parent	21	21	25	House wife	Unemployed	Unemployed	Unemployed	Salaried formal employment	No formal education	No formal education	No formal education	no formal education
ADH/063C/2010	Alupe Sub County Hospital	O.D	16/09/2010	2010-09-16	18521	2010	asiriam	asiriam	Amaase	Chakol	Teso	Teso South	Teso	Western	Yes	Village	Village	male	33	n/a	no	none	14.6	101	15	36.6	yes	yes	yes	yes	no	no	0	0	Parent	Parent	Parent	21	21	28	Salaried formal employment	Salaried formal employment	Salaried formal employment	Salaried formal employment	Salaried formal employment	tertiary	tertiary	Post-primary	tertiary
ADH/064C/2010	Alupe Sub County Hospital	O.D	16/09/2010	2010-09-16	18521	2010	asiriam	asiriam	Amaase	Chakol	Teso	Teso South	Teso	Western	Yes	Village	Village	male	54	n/a	yes	Preschool	17.6	102	16	36.6	yes	yes	no	no	no	yes	4 or more	4 or more	Parent	Parent	Parent	32	32	38	Self employment	Self employment	Self employment	Informal/Self employment	Salaried formal employment	Secondary	Secondary	Post-primary	secondary incomplete
ADH/065C/2010	Alupe Sub County Hospital	O.D	16/09/2010	2010-09-16	18521	2010	asiriam	asiriam	asiriam	Chakol	Teso	Teso South	Teso	Western	Yes	Village	Village	male	132	n/a	yes	Lower primary	35	150	19	37.5	yes	yes	no	no	no	no	0	0	Parent	Parent	Parent	32	32		House wife	Unemployed	Unemployed	Unemployed	unemployed	Primary	Primary	Primary	primary incomplete
ADH/066C/2010	Alupe Sub County Hospital	O.D	17/09/2010	2010-09-17	18522	2010	okuleu	okuleu	okuleu	Amagoro	Teso north	Teso North	Teso	Western	Yes	Village	Village	female	132	n/a	yes	Upper primary	35	63	19	36.6	yes	yes	no	no	no	yes	1	3 or less	Parent	Parent	Parent	40	40	45	unemployed	Unemployed	Unemployed	Unemployed	casual worker	Secondary	Secondary	Post-primary	secondary incomplete
ADH/067C/2010	Alupe Sub County Hospital	O.D	17/09/2010	2010-09-17	18522	2010	asiriam	asiriam	asiriam	Chakol	Teso	Teso South	Teso	Western	Yes	Village	Village	female	24	n/a	no	none	12.8	79	15.5	35.7	yes	yes	yes	yes	no	no	0	0	Parent	Parent	Parent				Self employment	Self employment	Self employment	Informal/Self employment	n/a	Primary	Primary	Primary	primary
ADH/068C/2010	Alupe Sub County Hospital	O.D	17/09/2010	2010-09-17	18522	2010	adundosi	Okame	adungosi	Chakol	Teso	Teso South	Teso	Western	Yes	Village	Village	female	18	n/a	no	none	9.8	63	14	36.9	yes	yes	yes	yes	no	no	0	0	Parent	Parent	Parent	30	30	35	Self employment	Self employment	Self employment	Informal/Self employment	Salaried formal employment	Primary	Primary	Primary	primary
ADH/069C/2010	Alupe Sub County Hospital	O.D	17/09/2010	2010-09-17	18522	2010	kuatea	kokok	akoret	Amukura	Teso	Teso South	Teso	Western	Yes	Village	Village	male	44	n/a	no	none	12	81	15	37.9	yes	yes	yes	yes	no	yes	1	3 or less	Parent	Parent	Parent	19	19	28	unemployed	Unemployed	Unemployed	Unemployed	unemployed	No formal education	No formal education	No formal education	no formal education
ADH/070C/2010	Alupe Sub County Hospital	O.D	20/09/2010	2010-09-20	18525	2010	sibambe	sibambe	bukheyo	Nambale	Busia	Busia	Busia	Western	Yes	Town	Town	female	132	n/a	yes	Upper primary	40	135	21	35.5	yes	yes	no	no	no	no	0	0	Parent	Parent	Parent	30	30	35	unemployed	Unemployed	Unemployed	Unemployed	Salaried formal employment	Primary	Primary	Primary	primary
ADH/071C/2010	Alupe Sub County Hospital	O.D	20/09/2010	2010-09-20	18525	2010	achuit	Achit	achit	Chakol	Teso	Teso South	Teso	Western	Yes	Village	Village	male	44	n/a	no	none	18.3	114	16	37.3	yes	yes	yes	yes	no	no	0	0	Parent	Parent	Parent	19	19	22	unemployed	Unemployed	Unemployed	Unemployed	Salaried formal employment	No formal education	No formal education	No formal education	no formal education
ADH/072C/2010	Alupe Sub County Hospital	O.D	20/09/2010	2010-09-20	18525	2010	ongariama	ongariama	ongariama	Chakol	Teso	Teso South	Teso	Western	Yes	Village	Village	male	96	n/a	yes	Lower primary	26.5	137	20	36.8	yes	yes	no	no	no	yes	2	3 or less	Parent	Parent	Parent	26	26	30	Self employment	Self employment	Self employment	Informal/Self employment	Salaried formal employment	Secondary	Secondary	Post-primary	secondary
ADH/073C/2010	Alupe Sub County Hospital	O.D	20/09/2010	2010-09-20	18525	2010	Angorom	alupe	angorom	Chakol	Teso	Teso South	Teso	Western	Yes	Village	Village	male	48	n/a	no	Upper primary	15.4	108	16	37	yes	yes	yes	yes	no	no	0	0	Parent	Parent	Parent	25	25	35	unemployed	Unemployed	Unemployed	Unemployed	unemployed	Primary	Primary	Primary	primary incomplete
ADH/074C/2010	Alupe Sub County Hospital	O.D	20/09/2010	2010-09-20	18525	2010	ngelechom	Asinge	asinge	Chakol	Teso	Teso South	Teso	Western	Yes	Village	Village	female	36	n/a	no	none	12.2	121	12	37.2	yes	yes	yes	yes	no	no	0	0	Parent	Parent	Parent	28	28	29	Self employment	Self employment	Self employment	Informal/Self employment	casual worker	Secondary	Secondary	Post-primary	secondary incomplete
ADH/075C/2010	Alupe Sub County Hospital	O.D	20/09/2010	2010-09-20	18525	2010	amagoro	obuchum	amagoro	Chakol	Teso	Teso South	Teso	Western	Yes	Village	Village	male	36	n/a	no	none	15.5	102	16	36.9	yes	yes	yes	yes	no	no	0	0	Parent	Parent	Parent	20	20	30	unemployed	Unemployed	Unemployed	Unemployed	unemployed	Primary	Primary	Primary	primary incomplete
ADH/076C/2010	Alupe Sub County Hospital	O.D	20/09/2010	2010-09-20	18525	2010	amukura	kocheki	amukura	Amukura	Teso South	Teso South	Teso	Western	Yes	Village	Village	male	96	n/a	yes	Lower primary	20	95	15	35.7	yes	yes	no	no	no	no	0	0	Other	Other	Other	27	27	33	unemployed	Unemployed	Unemployed	Unemployed	casual worker	Secondary	Secondary	Post-primary	secondary incomplete
ADH/077C/2010	Alupe Sub County Hospital	O.D	20/09/2010	2010-09-20	18525	2010	ongariama	ongariama	amungura	Chakol	Teso	Teso South	Teso	Western	Yes	Village	Village	male	48	n/a	no	none	11	83	16	39.9	yes	yes	yes	yes	no	no	0	0	Parent	Parent	Parent	30	30		unemployed	Unemployed	Unemployed	Unemployed	unemployed	Primary	Primary	Primary	primary incomplete
ADH/078C/2010	Alupe Sub County Hospital	O.D	20/09/2010	2010-09-20	18525	2010	otikilo	okame	okame	Chakol	Teso	Teso South	Teso	Western	Yes	Village	Village	male	24	n/a	no	none	13.4	112	12	38.4	yes	yes	yes	yes	no	no	0	0	Parent	Parent	Parent	30	30		House wife	Unemployed	Unemployed	Unemployed	Salaried formal employment	Primary	Primary	Primary	Primary incomplete
ADH/079C/2010	Alupe Sub County Hospital	O.D	20/09/2010	2010-09-20	18525	2010	amukura	kwachek	amukura	Amukura	Teso	Teso South	Teso	Western	Yes	Village	Village	male	96	n/a	yes	Lower primary	25	106	18	35.6	yes	yes	no	no	no	no	0	0	Parent	Parent	Parent	27	27	33	unemployed	Unemployed	Unemployed	Unemployed	Salaried formal employment	No formal education	No formal education	No formal education	no formal education
ADH/080C/2010	Alupe Sub County Hospital	O.D	21/09/2010	2010-09-21	18526	2010	okatekok	ongaroi	okame	Chakol	Teso	Teso South	Teso	Western	Yes	Village	Village	male	33	n/a	no	none	12	95	15	36.8	yes	yes	yes	yes	no	yes	1	3 or less	Parent	Parent	Parent	28	28	31	unemployed	Unemployed	Unemployed	Unemployed	Salaried formal employment	Secondary	Secondary	Post-primary	secondary
ADH/081C/2010	Alupe Sub County Hospital	O.D	21/09/2010	2010-09-21	18526	2010	amungura	obachu	amungura	Chakol	Teso	Teso South	Teso	Western	Yes	Village	Village	male	20	2009	no	none	9	72	14	36.6	yes	yes	yes	yes	no	yes	1	3 or less	Parent	Parent	Parent				House wife	Unemployed	Unemployed	Unemployed	n/a	No formal education	No formal education	No formal education	no formal education
ADH/082C/2010	Alupe Sub County Hospital	O.D	21/09/2010	2010-09-21	18526	2010	nasira	kisoko	kisoko	Nambale	Busia	Busia	Busia	Western	Yes	Village	Village	male	42	n/a	yes	Preschool	18	102	16	37.3	yes	yes	yes	yes	no	no	0	0	Parent	Parent	Parent	26	26	28	unemployed	Unemployed	Unemployed	Unemployed	Salaried formal employment	Secondary	Secondary	Post-primary	secondary
ADH/083C/2010	Alupe Sub County Hospital	O.D	21/09/2010	2010-09-21	18526	2010	odukoi	odukui	otimong	Chakol	Teso	Teso South	Teso	Western	Yes	Village	Village	male	47	n/a	yes	Preschool	15	110	15	36	yes	yes	yes	yes	no	no	0	0	Parent	Parent	Parent	26	26	28	Self employment	Self employment	Self employment	Informal/Self employment	casual worker	Secondary	Secondary	Post-primary	secondary
ADH/084C/2010	Alupe Sub County Hospital	O.D	21/09/2010	2010-09-21	18526	2010	alupe	alupe	angorom	Chakol	Teso	Teso South	Teso	Western	Yes	Village	Village	female	18	n/a	no	none	9.5	79	15	36.3	yes	yes	yes	yes	no	no	0	0	Parent	Parent	Parent	18	18	22	unemployed	Unemployed	Unemployed	Unemployed	Salaried formal employment	Primary	Primary	Primary	primary
ADH/085C/2010	Alupe Sub County Hospital	O.D	21/09/2010	2010-09-21	18526	2010	amongura	amongura	amongura	chakol	Teso	Teso	Teso	Western	Yes	Village	Village	female	15	n/a	no	none	6.8	78	13	38.3	yes	yes	yes	yes	no	no	0	0	Parent	Parent	Parent	19	19	23	House wife	Unemployed	Unemployed	Unemployed	Salaried formal employment	No formal education	No formal education	No formal education	no formal education
ADH/086C/2010	Alupe Sub County Hospital	O.D	21/09/2010	2010-09-21	18526	2010	asiriam	Okiludu	okiludu	Chakol	Teso	Teso South	Teso	Western	Yes	Village	Village	female	38	n/a	yes	Preschool	13.5	108	15	36.7	yes	yes	yes	yes	no	no	0	0	Parent	Parent	Parent	19	19	23	unemployed	Unemployed	Unemployed	Unemployed	Salaried formal employment	Secondary	Secondary	Post-primary	secondary
ADH/087C/2010	Alupe Sub County Hospital	O.D	22/09/2010	2010-09-22	18527	2010	Burumba	Burumba	township	Busia Township	Busia	Busia	Busia	Western	Yes	Town	Town	female	72	n/a	yes	Lower primary	22.5	116	18	35.8	yes	yes	yes	yes	no	yes	4 or more	4 or more	Parent	Parent	Parent	26	26		Self employment	Self employment	Self employment	Informal/Self employment	Salaried formal employment	Primary	Primary	Primary	primary
ADH/088C/2010	Alupe Sub County Hospital	O.D	22/09/2010	2010-09-22	18527	2010	osiet	Kaliwa	kaliwa	Amukura	Teso	Teso South	Teso	Western	Yes	Village	Village	female	19	n/a	no	none	7.8	78	13	37.2	yes	yes	yes	yes	no	no	0	0	Parent	Parent	Parent	27	27	31	Self employment	Self employment	Self employment	Informal/Self employment	casual worker	Secondary	Secondary	Post-primary	secondary
ADH/089C/2010	Alupe Sub County Hospital	O.D	22/09/2010	2010-09-22	18527	2010	Marachi	Township	township	Busia Township	Busia	Busia	Busia	Western	Yes	Town	Town	male	24	n/a	no	none	13.5	86	17	35.8	yes	yes	yes	yes	no	no	0	0	Parent	Parent	Parent	25	25	25	Self employment	Self employment	Self employment	Informal/Self employment	Salaried formal employment	Secondary	Secondary	Post-primary	secondary
ADH/090C/2010	Alupe Sub County Hospital	O.D	22/09/2010	2010-09-22	18527	2010	amasee	okame	akajonit	Chakol	Teso	Teso South	Teso	Western	Yes	Village	Village	male	44	n/a	no	none	22	114	16	38.2	yes	yes	yes	yes	no	yes	1	3 or less	Parent	Parent	Parent	24	24	29	unemployed	Unemployed	Unemployed	Unemployed	unemployed	Primary	Primary	Primary	primary incomplete
ADH/091C/2010	Alupe Sub County Hospital	O.D	22/09/2010	2010-09-22	18527	2010	Bumbe	Busembe	ongaiama	n/a	Busia	Busia	Busia	Western	Yes	Town	Town	female	108	n/a	yes	Lower primary	25.2	125.3	18.8	36.4	yes	yes	no	yes	no	yes	3	3 or less	Parent	Parent	Parent	20	20	30	unemployed	Unemployed	Unemployed	Unemployed	Salaried formal employment	No formal education	No formal education	No formal education	no formal education
ADH/092C/2010	Alupe Sub County Hospital	O.D	22/09/2010	2010-09-22	18527	2010	onjaroi	Okame	ongaroi	Chakol	Teso	Teso South	Teso	Western	Yes	Village	Village	female	30	n/a	no	none	14.8	92	18	38	yes	yes	yes	yes	no	no	0	0	Parent	Parent	Parent	23	23	30	House wife	Unemployed	Unemployed	Unemployed	Salaried formal employment	Primary	Primary	Primary	primary incomplete
ADH/093C/2010	Alupe Sub County Hospital	O.D	22/09/2010	2010-09-22	18527	2010	alupe	alupe	angorom	Chakol	Teso	Teso South	Teso	Western	Yes	Village	Village	male	48	n/a	no	none	14.5	102	15	37.5	yes	yes	yes	yes	no	no	0	0	Parent	Parent	Parent	22	22	25	House wife	Unemployed	Unemployed	Unemployed	Salaried formal employment	Primary	Primary	Primary	primary
ADH/094C/2010	Alupe Sub County Hospital	O.D	22/09/2010	2010-09-22	18527	2010	amerikwai	Amerikwai	agolot	Chakol	Teso	Teso South	Teso	Western	Yes	Town	Town	female	84	n/a	yes	Preschool	28	143	18	37.3	yes	yes	yes	yes	yes	no	0	0	Parent	Grandparent	Other				unemployed	Unemployed	Unemployed	Unemployed	n/a	No formal education	No formal education	No formal education	no formal education
ADH/095C/2010	Alupe Sub County Hospital	O.D	22/09/2010	2010-09-22	18527	2010	amukura	kotur	kotur	Amukura	Teso	Teso South	Teso	Western	Yes	Village	Village	female	72	n/a	yes	Preschool	17	122	18	38.8	yes	no	no	no	no	yes	1	3 or less	Parent	Parent	Parent	20	20	25	unemployed	Unemployed	Unemployed	Unemployed	casual worker	Primary	Primary	Primary	primary
ADH/096C/2010	Alupe Sub County Hospital	O.D	23/09/2010	2010-09-23	18528	2010	esirisia	kaliwa	bukhayo west	Matayos	Busia	Busia	Busia	Western	Yes	Town	Town	male	144	n/a	yes	Upper primary	25	115	17.5	36.6	yes	no	no	no	no	yes	1	3 or less	Parent	Parent	Parent	34	34	45	unemployed	Unemployed	Unemployed	Unemployed	unemployed	Primary	Primary	Primary	primary incomplete
ADH/097C/2010	Alupe Sub County Hospital	O.D	23/09/2010	2010-09-23	18528	2010	kamarinyawa	apokor	kaujactor	Amukura	Teso	Teso South	Teso	Western	Yes	Village	Village	female	72	n/a	yes	Lower primary	21	112	16	35.9	yes	no	no	no	no	no	0	0	Parent	Parent	Parent	18	18	19	Self employment	Self employment	Self employment	Informal/Self employment	Salaried formal employment	Primary	Primary	Primary	primary
ADH/098C/2010	Alupe Sub County Hospital	O.D	23/09/2010	2010-09-23	18528	2010	kamarinyang	apokor	kaujacto	Amukura	Teso	Teso South	Teso	Western	Yes	Village	Village	female	60	n/a	yes	Preschool	20	110	16.5	36.8	yes	no	no	no	no	no	0	0	Parent	Parent	Parent	19	19	21	unemployed	Unemployed	Unemployed	Unemployed	Salaried formal employment	Secondary	Secondary	Post-primary	secondary
ADH/099C/2010	Alupe Sub County Hospital	O.D	24/09/2010	2010-09-24	18529	2010	Ochude	Otimong	ochude	Chakol	Teso	Teso South	Teso	Western	Yes	Village	Village	female	144	n/a	yes	Upper primary	37	127	20	36.2	yes	no	no	no	no	no	0	0	Parent	Parent	Parent	32	32	35	Self employment	Self employment	Self employment	Informal/Self employment	Salaried formal employment	Secondary	Secondary	Post-primary	secondary
ADH/100C/2010	Alupe Sub County Hospital	O.D	24/09/2010	2010-09-24	18529	2010	obekai	okatokok	kaliwa	Amukura	Teso	Teso South	Teso	Western	Yes	Village	Village	female	120	n/a	yes	Upper primary	30	118	18	36.4	yes	no	no	no	no	no	0	0	Parent	Parent	Parent	18	18	26	Salaried formal employment	Salaried formal employment	Salaried formal employment	Salaried formal employment	Salaried formal employment	tertiary	tertiary	Post-primary	tertiary
ADH/101C/2010	Alupe Sub County Hospital	O.D	24/09/2010	2010-09-24	18529	2010	Marachi	Township	township	Busia Township	Busia	Busia	Busia	Western	Yes	Town	Town	male	48	n/a	yes	Preschool	35	133	20	36.5	yes	no	no	no	no	yes	1	3 or less	Parent	Parent	Parent	26	26	25	Salaried formal employment	Salaried formal employment	Salaried formal employment	Salaried formal employment	Salaried formal employment	tertiary	tertiary	Post-primary	tertiary
ADH/102C/2010	Alupe Sub County Hospital	O.D	24/09/2010	2010-09-24	18529	2010	kolur	Kolur	kolur	Amagoro	Teso	Teso North	Teso	Western	Yes	Village	Village	female	72	n/a	yes	Lower primary	22	120	18	35.5	yes	no	no	no	no	no	0	0	Parent	Parent	Parent	29	29	31	House wife	Unemployed	Unemployed	Unemployed	Salaried formal employment	Secondary	Secondary	Post-primary	secondary incomplete
ADH/103C/2010	Alupe Sub County Hospital	O.D	24/09/2010	2010-09-24	18529	2010	Kisoko	Nambale	Nambale	Nambale	Busia	Busia	Busia	Western	Yes	Town	Town	male	36	n/a	no	none	15	98	16	35.9	yes	yes	yes	yes	no	no	0	0	Parent	Parent	Parent	21	21	23	Casual worker	Informal employment	Informal employment	Informal/Self employment	Salaried formal employment	Secondary	Secondary	Post-primary	secondary
ADH/104C/2010	Alupe Sub County Hospital	O.D	24/09/2010	2010-09-24	18529	2010	Airstrip	Burumba	Township	Busia Township	Busia	Busia	Busia	Western	Yes	Town	Town	male	108	n/a	yes	Upper primary	31	135	22	36.3	yes	no	no	no	no	no	0	0	Parent	Parent	Parent	38	38	45	Self employment	Self employment	Self employment	Informal/Self employment	Salaried formal employment	Secondary	Secondary	Post-primary	secondary
ADH/105C/2010	Alupe Sub County Hospital	O.D	27/09/2010	2010-09-27	18532	2010	Marinda	Mafungu	Mafungu	Mafungu	Mumias	Kakamega	Kakamega	Western	Yes	Town	Town	male	84	n/a	yes	Lower primary	36	135	20	35.7	yes	no	no	no	no	no	0	0	Parent	Parent	Parent	19	19	27	Self employment	Self employment	Self employment	Informal/Self employment	Salaried formal employment	Secondary	Secondary	Post-primary	secondary
ADH/106C/2010	Alupe Sub County Hospital	O.D	27/09/2010	2010-09-27	18532	2010	kabosikipi	Kabosokipi	kabosikipi	Chakol	Teso	Teso South	Teso	Western	Yes	Village	Village	male	60	n/a	no	none	10	112	14	36.4	yes	yes	yes	yes	no	no	0	0	Grandparent	Parent	Parent				unemployed	Unemployed	Unemployed	Unemployed	n/a	Secondary	Secondary	Post-primary	secondary incomplete
ADH/107C/2010	Alupe Sub County Hospital	O.D	27/09/2010	2010-09-27	18532	2010	kabosikipi	Kabosokipi	kabosikipi	Chakol	Teso	Teso South	Teso	Western	Yes	Village	Village	male	60	n/a	yes	Preschool	20	118	17	36.3	yes	yes	yes	yes	no	no	0	0	Parent	Parent	Parent	19	19	20	House wife	Unemployed	Unemployed	Unemployed	unemployed	Secondary	Secondary	Post-primary	secondary incomplete
ADH/108C/2010	Alupe Sub County Hospital	O.D	27/09/2010	2010-09-27	18532	2010	Kotur	kotur	kotur	Amagoro	Teso South	Teso North	Teso	Western	Yes	Village	Village	male	36	2007	no	none	17	103	15	36.3	yes	yes	yes	yes	no	no	0	0	Parent	Parent	Parent	31	31	34	House wife	Unemployed	Unemployed	Unemployed	casual worker	Secondary	Secondary	Post-primary	secondary
ADH/109C/2010	Alupe Sub County Hospital	O.D	27/09/2010	2010-09-27	18532	2010	Chersaite	Chersaite	chersaite	Kapsoit	Kapsaita	West Pokot	West Pokot	Rift Valley	No	Village	Village	female	144	n/a	yes	Upper primary	32	130	19	36	yes	no	no	no	no	yes	2	3 or less	Parent	Parent	Parent	20	20	25	House wife	Unemployed	Unemployed	Unemployed	Salaried formal employment	Secondary	Secondary	Post-primary	secondary incomplete
ADH/110C/2010	Alupe Sub County Hospital	O.D	27/09/2010	2010-09-27	18532	2010	Bukesa	Angorom	angorom	Chakol	Teso	Teso South	Teso	Western	Yes	Village	Village	female	120	n/a	yes	Lower primary	25	140	18	36.2	yes	yes	no	yes	no	no	0	0	Grandparent	Grandparent	Other				unemployed	Unemployed	Unemployed	Unemployed	n/a	No formal education	No formal education	No formal education	no formal education
ADH/111C/2010	Alupe Sub County Hospital	O.D	27/09/2010	2010-09-27	18532	2010	amagoro	Toto Kakite	amagoro	Amagoro	Teso South	Teso North	Teso	Western	Yes	Village	Village	male	24	n/a	no	none	10	82	14	37.2	yes	yes	yes	yes	no	no	0	0	Parent	Parent	Parent	28	28	24	Salaried formal employment	Salaried formal employment	Salaried formal employment	Salaried formal employment	casual worker	tertiary	tertiary	Post-primary	tertiary
ADH/112C/2010	Alupe Sub County Hospital	O.D	27/09/2010	2010-09-27	18532	2010	Ojamii	Ojamii	agolot	Busia Township	Teso	Teso	Teso	Western	Yes	Town	Town	female	84	n/a	yes	Lower primary	25	126	18	37.1	yes	no	no	no	no	no	0	0	Parent	Parent	Parent	29	29	26	Salaried formal employment	Salaried formal employment	Salaried formal employment	Salaried formal employment	Unemployed/Housewife	tertiary	tertiary	Post-primary	tertiary
ADH/113C/2010	Alupe Sub County Hospital	O.D	27/09/2010	2010-09-27	18532	2010	Bumala	Bumala	Bumala	Butula	Butula	Busia	Busia	Western	Yes	Village	Village	male	132	n/a	yes	Upper primary	36	137	20	36.8	yes	no	no	no	no	no	0	0	Parent	Parent	Parent	33	33	35	Self employment	Self employment	Self employment	Informal/Self employment	Salaried formal employment	Secondary	Secondary	Post-primary	secondary
ADH/114C/2010	Alupe Sub County Hospital	O.D	28/09/2010	2010-09-28	18533	2010	Ukhuyi	Musanda	Musanda	Matunga	Mumias	Kakamega	Kakamega	Western	Yes	Village	Village	female	96	n/a	yes	Lower primary	22	124	17	37	yes	no	no	no	no	no	0	0	Parent	Parent	Parent	21	21		Salaried formal employment	Salaried formal employment	Salaried formal employment	Salaried formal employment	n/a	tertiary	tertiary	Post-primary	tertiary
ADH/115C/2010	Alupe Sub County Hospital	O.D	28/09/2010	2010-09-28	18533	2010	Cantre	Nambale	Nambale	Nambale	Busia	Busia	Busia	Western	Yes	Town	Town	female	132	n/a	yes	Upper primary	30	125	17	38.5	yes	no	no	no	no	no	0	0	Parent	Parent	Parent	26	26	27	Salaried formal employment	Salaried formal employment	Salaried formal employment	Salaried formal employment	Salaried formal employment	tertiary	tertiary	Post-primary	tertiary
ADH/116C/2010	Alupe Sub County Hospital	O.D	30/09/2010	2010-09-30	18535	2010	Sopotoi	alupe	angorom	Chakol	Teso	Teso South	Teso	Western	Yes	Village	Village	female	53	n/a	yes	Preschool	15	108	16	38.9	yes	yes	yes	yes	no	no	0	0	Parent	Parent	Parent	18	18	22	House wife	Unemployed	Unemployed	Unemployed	Salaried formal employment	Primary	Primary	Primary	primary
ADH/117C/2010	Alupe Sub County Hospital	O.D	30/09/2010	2010-09-30	18535	2010	Alupe	Angorom	agolot	Chakol	Teso South	Teso South	Teso	Western	Yes	Village	Village	male	20	2009	no	none	13	81	16	38.5	yes	yes	yes	yes	no	no	0	0	Parent	Parent	Parent	40	40		House wife	Unemployed	Unemployed	Unemployed	unemployed	No formal education	No formal education	No formal education	no formal education
ADH/118C/2010	Alupe Sub County Hospital	O.D	30/09/2010	2010-09-30	18535	2010	Alupe	Angorom	angorom	Chakol	Teso	Teso South	Teso	Western	Yes	Village	Village	female	32	n/a	no	none	13.5	88	15	37.5	yes	yes	yes	yes	no	yes	3	3 or less	Parent	Parent	Parent	23	23	26	House wife	Unemployed	Unemployed	Unemployed	unemployed	No formal education	No formal education	No formal education	no formal education
ADH/119C/2010	Alupe Sub County Hospital	O.D	30/09/2010	2010-09-30	18535	2010	Okwate	Akoret	Akoret	Amukura	Teso South	Teso South	Teso	Western	Yes	Village	Village	female	33	n/a	no	none	10	77	16	38.1	yes	yes	yes	yes	no	yes	3	3 or less	Parent	Parent	Parent	18	18	21	House wife	Unemployed	Unemployed	Unemployed	Salaried formal employment	Primary	Primary	Primary	primary
ADH/120C/2010	Alupe Sub County Hospital	O.D	30/09/2010	2010-09-30	18535	2010	Okiludu	Okiludu	ochude	Chakol	Teso	Teso South	Teso	Western	Yes	Village	Village	male	18	n/a	no	none	8.5	73	13	37.1	yes	yes	yes	yes	no	no	0	0	Parent	Parent	Parent	25	25	27	House wife	Unemployed	Unemployed	Unemployed	Salaried formal employment	Primary	Primary	Primary	primary incomplete
ADH/121C/2010	Alupe Sub County Hospital	O.D	30/09/2010	2010-09-30	18535	2010	Angorom	Angorom	angorom	Chakol	Teso	Teso South	Teso	Western	Yes	Village	Village	female	20	n/a	no	none	10.8	85	16	37.5	yes	yes	yes	yes	no	no	0	0	Parent	Parent	Parent	26	26	28	House wife	Unemployed	Unemployed	Unemployed	Salaried formal employment	No formal education	No formal education	No formal education	no formal education
ADH/122C/2010	Alupe Sub County Hospital	O.D	30/09/2010	2010-09-30	18535	2010	Okiludu	Ochude	okiludu	Chakol	Teso	Teso South	Teso	Western	Yes	Village	Village	male	48	n/a	no	none	11.5	115	15	37.5	yes	yes	yes	yes	no	yes	4 or more	4 or more	Parent	Parent	Parent	22	22	27	House wife	Unemployed	Unemployed	Unemployed	unemployed	Primary	Primary	Primary	primary incomplete
ADH/123C/2010	Alupe Sub County Hospital	O.D	30/09/2010	2010-09-30	18535	2010	Alomodoi	among'ura	Alomodoi	Chakol	Teso	Teso South	Teso	Western	Yes	Village	Village	male	144	n/a	yes	Lower primary	21	122	16	36.7	yes	no	no	no	no	no	4 or more	4 or more	Parent	Parent	Parent	35	35	45	House wife	Unemployed	Unemployed	Unemployed	unemployed	Primary	Primary	Primary	primary incomplete
ADH/124C/2010	Alupe Sub County Hospital	O.D	30/09/2010	2010-09-30	18535	2010	Amoni	Amoni	Ojamii	Chakol	Teso	Teso South	Teso	Western	Yes	Village	Village	male	19	n/a	no	none	8.5	71	13	35.5	yes	yes	yes	yes	no	no	0	0	Parent	Parent	Parent	38	38	40	House wife	Unemployed	Unemployed	Unemployed	unemployed	Primary	Primary	Primary	primary incomplete
ADH/125C/2010	Alupe Sub County Hospital	O.D	30/09/2010	2010-09-30	18535	2010	Amoni	Amoni	Ojamii	Chakol	Teso	Teso South	Teso	Western	Yes	Village	Village	male	72	n/a	yes	Preschool	15.9	111	16	38.2	yes	yes	yes	yes	no	no	0	0	Parent	Parent	Parent	22	22	25	House wife	Unemployed	Unemployed	Unemployed	Salaried formal employment	Primary	Primary	Primary	primary
ADH/126C/2010	Alupe Sub County Hospital	O.D	30/09/2010	2010-09-30	18535	2010	Among'ura	amongura	amongura	Chakol	Teso	Teso South	Teso	Western	Yes	Village	Village	female	15	n/a	no	none	6.8	98	12.5	36.8	yes	yes	yes	yes	no	no	0	0	Parent	Parent	Parent	21	21	25	House wife	Unemployed	Unemployed	Unemployed	Salaried formal employment	Primary	Primary	Primary	primary
ADH/127C/2010	Alupe Sub County Hospital	O.D	01/10/2010	2010-10-01	18536	2010	Aget	Angorom	Alupe	Chakol	Teso	Teso South	Teso	Western	Yes	Village	Village	male	20	n/a	no	none	12	98	15	37	yes	yes	yes	yes	no	no	0	0	Parent	Parent	Parent	26	26	35	Salaried formal employment	Salaried formal employment	Salaried formal employment	Salaried formal employment	Salaried formal employment	tertiary	tertiary	Post-primary	tertiary
ADH/128C/2010	Alupe Sub County Hospital	O.D	01/10/2010	2010-10-01	18536	2010	Adungosi	Okame	adungosi	Chakol	Teso	Teso South	Teso	Western	Yes	Village	Village	male	48	n/a	no	none	13.5	90	14	38.4	yes	yes	yes	yes	no	yes	4 or more	4 or more	Parent	Parent	Parent	20	20	25	House wife	Unemployed	Unemployed	Unemployed	Salaried formal employment	No formal education	No formal education	No formal education	no formal education
ADH/129C/2010	Alupe Sub County Hospital	O.D	01/10/2010	2010-10-01	18536	2010	Odukui	akomodoi	amungura	Chakol	Teso	Teso South	Teso	Western	Yes	Village	Village	male	48	n/a	no	none	18	90	16	35.6	yes	yes	yes	yes	no	no	0	0	Parent	Parent	Parent	33	33	36	House wife	Unemployed	Unemployed	Unemployed	unemployed	Primary	Primary	Primary	primary
ADH/130C/2010	Alupe Sub County Hospital	O.D	01/10/2010	2010-10-01	18536	2010	Buteba(UG)	Buteba	Buteba	Tororo	Tororo	Tororo	Tororo	East Uganda	No	Town	Town	male	32	n/a	no	none	12.8	89	16	37	yes	yes	yes	yes	no	no	0	0	Parent	Parent	Parent	31	31	37	House wife	Unemployed	Unemployed	Unemployed	unemployed	No formal education	No formal education	No formal education	no formal education
ADH/131C/2010	Alupe Sub County Hospital	O.D	01/10/2010	2010-10-01	18536	2010	okiludu	Okiludu	Ongarui	Chakol	Teso	Teso South	Teso	Western	Yes	Village	Village	male	30	n/a	no	none	13.9	98	16	37.5	yes	yes	yes	yes	no	no	0	0	Parent	Parent	Parent	19	19	22	House wife	Unemployed	Unemployed	Unemployed	Salaried formal employment	Primary	Primary	Primary	primary
ADH/132C/2010	Alupe Sub County Hospital	O.D	01/10/2010	2010-10-01	18536	2010	Okame	ongaroi	okame	Chakol	Teso	Teso South	Teso	Western	Yes	Village	Village	male	23	n/a	no	none	11	78	15	37.2	yes	yes	yes	yes	no	no	0	0	Parent	Parent	Parent	22	22		unemployed	Unemployed	Unemployed	Unemployed	n/a	Primary	Primary	Primary	primary
ADH/133C/2010	Alupe Sub County Hospital	O.D	01/10/2010	2010-10-01	18536	2010	kamarinyang	amukura	amukura	Amukura	Teso	Teso South	Teso	Western	Yes	Village	Village	male	36	n/a	no	none	18.6	109	16	38.3	yes	yes	yes	yes	no	no	0	0	Parent	Parent	Parent	25	25	28	Self employment	Self employment	Self employment	Informal/Self employment	Salaried formal employment	Secondary	Secondary	Post-primary	secondary
ADH/134C/2010	Alupe Sub County Hospital	O.D	04/10/2010	2010-10-04	18539	2010	Obekai	okatokok	Okatokok	Chakol	Teso	Teso South	Teso	Western	Yes	Town	Town	male	48	n/a	no	none	18	120	17	37.2	yes	yes	yes	yes	no	no	0	0	Parent	Parent	Parent	21	21	23	Self employment	Self employment	Self employment	Informal/Self employment	Salaried formal employment	Secondary	Secondary	Post-primary	secondary
ADH/135C/2010	Alupe Sub County Hospital	O.D	04/10/2010	2010-10-04	18539	2010	Bumala	Bumala	Bumala	Burinde	Butula	Busia	Busia	Western	Yes	Town	Town	male	15	2009	no	none	12	93	17	37	yes	yes	yes	yes	no	no	0	0	Parent	Parent	Parent	26	26	32	Salaried formal employment	Salaried formal employment	Salaried formal employment	Salaried formal employment	Salaried formal employment	tertiary	tertiary	Post-primary	tertiary
ADH/136C/2010	Alupe Sub County Hospital	O.D	05/10/2010	2010-10-05	18540	2010	Nambale	Nambale	Nambale	Nambale	Busia	Busia	Busia	Western	Yes	Town	Town	female	48	n/a	yes	Preschool	14.5	92	16	36.5	yes	yes	yes	yes	no	no	0	0	Parent	Parent	Parent	24	24		unemployed	Unemployed	Unemployed	Unemployed	n/a	tertiary	tertiary	Post-primary	tertiary
ADH/137C/2010	Alupe Sub County Hospital	O.D	05/10/2010	2010-10-05	18540	2010	Olepito	Ochude	ochude	Chakol	Teso	Teso South	Teso	Western	Yes	Village	Village	male	26	n/a	no	none	13	87	14.5	37	yes	yes	yes	yes	no	no	0	0	Parent	Parent	Parent	22	22	32	Self employment	Self employment	Self employment	Informal/Self employment	casual worker	Primary	Primary	Primary	primary incomplete
ADH/138C/2010	Alupe Sub County Hospital	O.D	05/10/2010	2010-10-05	18540	2010	Alomodoi	Alomodoi	Among'ura	Chakol	Teso	Teso South	Teso	Western	Yes	Village	Village	female	12	n/a	no	none	8	73	15	37.2	yes	yes	yes	yes	no	no	0	0	Parent	Parent	Parent	21	21	24	House wife	Unemployed	Unemployed	Unemployed	casual worker	Secondary	Secondary	Post-primary	secondary incomplete
ADH/139C/2010	Alupe Sub County Hospital	O.D	05/10/2010	2010-10-05	18540	2010	Adungosi	ongariama	Among'ura	Chakol	Teso	Teso South	Teso	Western	Yes	Village	Village	male	20	n/a	no	none	11.9	93	15.5	37.2	yes	yes	yes	yes	no	no	0	0	Parent	Parent	Parent	21	21	25	House wife	Unemployed	Unemployed	Unemployed	Salaried formal employment	Primary	Primary	Primary	primary
ADH/140C/2010	Alupe Sub County Hospital	O.D	05/10/2010	2010-10-05	18540	2010	Angorom	alupe	angorom	Chakol	Teso	Teso South	Teso	Western	Yes	Town	Town	male	19	n/a	no	none	11.4	75	16	36.3	yes	yes	yes	yes	no	no	0	0	Parent	Parent	Parent	19	19		unemployed	Unemployed	Unemployed	Unemployed	n/a	Secondary	Secondary	Post-primary	secondary incomplete
ADH/141C/2010	Alupe Sub County Hospital	O.D	05/10/2010	2010-10-05	18540	2010	Adungosi	Adungosi	okame	Chakol	Teso	Teso South	Teso	Western	Yes	Village	Village	male	48	n/a	no	none	14.5	94	15	36.8	yes	yes	yes	yes	no	no	0	0	Parent	Parent	Parent	26	26	38	House wife	Unemployed	Unemployed	Unemployed	unemployed	Primary	Primary	Primary	primary
ADH/142C/2010	Alupe Sub County Hospital	O.D	05/10/2010	2010-10-05	18540	2010	Adungosi	ongariama	Among'ura	Chakol	Teso	Teso South	Teso	Western	Yes	Village	Village	male	48	n/a	yes	Preschool	13	95	14	36.3	yes	yes	yes	yes	no	yes	4 or more	4 or more	Parent	Parent	Parent	21	21	26	House wife	Unemployed	Unemployed	Unemployed	unemployed	Primary	Primary	Primary	primary incomplete
ADH/143C/2010	Alupe Sub County Hospital	O.D	06/10/2010	2010-10-06	18541	2010	Sirisia	Bugengi	matayos	Matayos	Busia	Busia	Busia	Western	Yes	Village	Village	female	36	n/a	yes	Preschool	15.3	97	16	37	yes	yes	yes	yes	no	no	0	0	Parent	Parent	Parent	23	23		unemployed	Unemployed	Unemployed	Unemployed	n/a	Primary	Primary	Primary	primary incomplete
ADH/144C/2010	Alupe Sub County Hospital	O.D	06/10/2010	2010-10-06	18541	2010	ngelechom	ngelechom	ngelechom	Chakol	Teso	Teso South	Teso	Western	Yes	Village	Village	male	22	n/a	no	none	11.5	85	15	37.1	yes	yes	yes	yes	no	no	0	0	Parent	Parent	Parent	22	22	26	House wife	Unemployed	Unemployed	Unemployed	Salaried formal employment	Secondary	Secondary	Post-primary	secondary incomplete
ADH/145C/2010	Alupe Sub County Hospital	O.D	06/10/2010	2010-10-06	18541	2010	Lukolis	Lukolis	Lukolis	Chakol	Teso	Teso South	Teso	Western	Yes	Village	Village	male	16	n/a	no	none	9.5	79	15	36	yes	yes	yes	yes	no	no	0	0	Parent	Parent	Parent	18	18	22	House wife	Unemployed	Unemployed	Unemployed	unemployed	Primary	Primary	Primary	primary incomplete
ADH/146C/2010	Alupe Sub County Hospital	O.D	06/10/2010	2010-10-06	18541	2010	ongariama	ongariama	ongariama	Chakol	Teso	Teso South	Teso	Western	Yes	Village	Village	male	72	n/a	yes	Preschool	10	113	15	35.6	yes	yes	yes	yes	no	yes	4 or more	4 or more	Parent	Parent	Parent	19	19	23	House wife	Unemployed	Unemployed	Unemployed	Salaried formal employment	Secondary	Secondary	Post-primary	secondary incomplete
ADH/147C/2010	Alupe Sub County Hospital	O.D	06/10/2010	2010-10-06	18541	2010	Odukui	amongura	Alomodoi	Chakol	Teso	Teso South	Teso	Western	Yes	Village	Village	female	37	n/a	no	none	13.8	95	15	35.8	yes	yes	yes	yes	no	yes	1	3 or less	Parent	Parent	Parent	22	22	28	House wife	Unemployed	Unemployed	Unemployed	casual worker	Primary	Primary	Primary	primary incomplete
ADH/148C/2010	Alupe Sub County Hospital	O.D	06/10/2010	2010-10-06	18541	2010	Ochude	Ochude	ochude	Chakol	Teso	Teso South	Teso	Western	Yes	Village	Village	male	42	n/a	yes	Preschool	15.8	103	15.8	37.2	yes	yes	yes	yes	no	no	0	0	Parent	Parent	Parent	21	21	23	House wife	Unemployed	Unemployed	Unemployed	Salaried formal employment	Secondary	Secondary	Post-primary	secondary incomplete
ADH/149C/2010	Alupe Sub County Hospital	O.D	06/10/2010	2010-10-06	18541	2010	Burumba	Burumba	Township	Busia Township	Busia	Busia	Busia	Western	Yes	Town	Town	male	48	n/a	yes	Preschool	13.8	105	16	37.4	yes	yes	yes	yes	no	yes	1	3 or less	Parent	Parent	Parent	32	32		unemployed	Unemployed	Unemployed	Unemployed	unemployed	Primary	Primary	Primary	primary incomplete
ADH/150C/2010	Alupe Sub County Hospital	O.D	06/10/2010	2010-10-06	18541	2010	asinge	asinge	asinge	Teso	chakol	Teso South	Teso	Western	Yes	Village	Village	male	12	n/a	no	none	9.8	98	14	36.5	yes	yes	yes	yes	no	yes	2	3 or less	Parent	Parent	Parent	19	19	25	unemployed	Unemployed	Unemployed	Unemployed	Salaried formal employment	Secondary	Secondary	Post-primary	secondary incomplete
ADH/151C/2010	Alupe Sub County Hospital	O.D	07/10/2010	2010-10-07	18542	2010	Alomodoi	amungure	amungura	Teso	chakol	Teso South	Teso	Western	Yes	Village	Village	male	38	n/a	no	none	18	98	16	36.7	yes	yes	yes	yes	no	no	0	0	Parent	Parent	Parent	22	22	26	unemployed	Unemployed	Unemployed	Unemployed	Salaried formal employment	Primary	Primary	Primary	primary
ADH/152C/2010	Alupe Sub County Hospital	O.D	07/10/2010	2010-10-07	18542	2010	Angorom	Angorom	Alupe	Chakol	chakol	Teso South	Teso	Western	Yes	Village	Village	female	72	n/a	yes	Preschool	35	145	18	36.9	yes	yes	no	no	no	yes	1	3 or less	Parent	Parent	Parent	28	28	35	unemployed	Unemployed	Unemployed	Unemployed	Salaried formal employment	Secondary	Secondary	Post-primary	secondary incomplete
ADH/153C/2010	Alupe Sub County Hospital	O.D	07/10/2010	2010-10-07	18542	2010	amongure	amungure	amagoro	Chakol	Teso	Teso South	Teso	Western	Yes	Village	Village	female		n/a	no	none	10	78	15	37.5	yes	yes	yes	yes	no	no	0	0	Parent	Parent	Parent	18	18	23	House wife	Unemployed	Unemployed	Unemployed	Salaried formal employment	Primary	Primary	Primary	primary
ADH/154C/2010	Alupe Sub County Hospital	O.D	07/10/2010	2010-10-07	18542	2010	lukolis	Akoret	Akoret	Amukura	Teso	Teso South	Teso	Western	Yes	Village	Village	female	36	n/a	no	none	16	100	16	37.2	yes	yes	yes	yes	no	no	0	0	Parent	Parent	Parent	19	19	24	unemployed	Unemployed	Unemployed	Unemployed	unemployed	No formal education	No formal education	No formal education	no formal education
ADH/155C/2010	Alupe Sub County Hospital	O.D	07/10/2010	2010-10-07	18542	2010	alupe	angorom	angorom	Chakol	Teso	Teso South	Teso	Western	Yes	Village	Village	male	36	n/a	no	none	16	102	16	36.7	yes	yes	yes	yes	no	no	0	0	Parent	Parent	Parent	25	25		unemployed	Unemployed	Unemployed	Unemployed	casual worker	No formal education	No formal education	No formal education	no formal education
ADH/156C/2010	Alupe Sub County Hospital	O.D	07/01/2010	2010-01-07	18269	2010	alupe,	angorom	agolot	Chakol	Teso	Teso South	Teso	Western	Yes	Village	Village	female	20	n/a	no	none	9.5	73	14	36.7	yes	yes	yes	yes	no	no	0	0	Parent	Parent	Parent	20	20		unemployed	Unemployed	Unemployed	Unemployed	unemployed	No formal education	No formal education	No formal education	no formal education
ADH/157C/2010	Alupe Sub County Hospital	O.D	07/10/2010	2010-10-07	18542	2010	ongaroi	okame	ongaroi	Chakol	Teso	Teso South	Teso	Western	Yes	Village	Village	male	48	n/a	yes	Preschool	16.2	99	15	38.2	yes	yes	yes	yes	no	no	0	0	Parent	Parent	Parent	27	27	38	unemployed	Unemployed	Unemployed	Unemployed	Salaried formal employment	Secondary	Secondary	Post-primary	secondary
ADH/158C/2010	Alupe Sub County Hospital	O.D	07/10/2010	2010-10-07	18542	2010	Aterait	apegei	asinge	Amukura	Teso	Teso South	Teso	Western	Yes	Village	Village	female	12	n/a	yes	Lower primary	8	64	14	36.5	yes	yes	yes	yes	no	no	0	0	Parent	Parent	Parent	28	28	32	unemployed	Unemployed	Unemployed	Unemployed	Salaried formal employment	Primary	Primary	Primary	primary incomplete
ADH/159C/2010	Alupe Sub County Hospital	O.D	07/10/2010	2010-10-07	18542	2010	asinge	aludeka	asinge	Chakol	Teso	Teso South	Teso	Western	Yes	Village	Village	female	42	n/a	no	none	14	98	17	36.5	yes	yes	yes	yes	no	yes	4 or more	4 or more	Parent	Parent	Parent	22	22	30	unemployed	Unemployed	Unemployed	Unemployed	unemployed	Primary	Primary	Primary	primary incomplete
ADH/160C/2010	Alupe Sub County Hospital	O.D	07/10/2010	2010-10-07	18542	2010	okame	angorom	okame	Chakol	Teso	Teso South	Teso	Western	Yes	Village	Village	female	31	n/a	no	none	13	89	16	39.6	yes	yes	yes	yes	no	no	0	0	Parent	Parent	Parent	28	28	33	Self employment	Self employment	Self employment	Informal/Self employment	Salaried formal employment	Primary	Primary	Primary	primary
ADH/161C/2010	Alupe Sub County Hospital	O.D	08/10/2010	2010-10-08	18543	2010	ataper	kolanya	kolanya	angurai	Teso north	Teso North	Teso	Western	Yes	Village	Village	male	44	n/a	yes	Preschool	20	103	20	36.7	yes	yes	yes	yes	no	no	0	0	Parent	Parent	Parent	28	28	30	Salaried formal employment	Salaried formal employment	Salaried formal employment	Salaried formal employment	Salaried formal employment	tertiary	tertiary	Post-primary	tertiary
ADH/162C/2010	Alupe Sub County Hospital	O.D	08/10/2010	2010-10-08	18543	2010	kanduyi	kanduyi	kanduyi	kanduyi	bungoma	Bungoma	Bungoma	Western	Yes	Town	Town	female	30	n/a	no	none	11	87	14	36.8	yes	yes	yes	yes	no	no	0	0	Parent	Parent	Parent	29	29	35	Salaried formal employment	Salaried formal employment	Salaried formal employment	Salaried formal employment	Salaried formal employment	tertiary	tertiary	Post-primary	tertiary
ADH/163C/2010	Alupe Sub County Hospital	O.D	08/10/2010	2010-10-08	18543	2010	bukoma	bunyala	bukoma	budalangi	bunyala	Busia	Busia	Western	Yes	Village	Village	female	26	n/a	no	none	15	98	18	36.4	yes	yes	yes	yes	no	yes	1	3 or less	Parent	Parent	Parent	22	22		unemployed	Unemployed	Unemployed	Unemployed	n/a	Secondary	Secondary	Post-primary	secondary
ADH/164C/2010	Alupe Sub County Hospital	O.D	08/10/2010	2010-10-08	18543	2010	Burumba	Burumba	Township	Busia Township	Busia	Busia	Busia	Western	Yes	Town	Town	female	36	n/a	yes	Preschool	16	93	17	36.3	yes	yes	yes	yes	no	no	0	0	Parent	Parent	Parent	31	31	35	Self employment	Self employment	Self employment	Informal/Self employment	Salaried formal employment	Secondary	Secondary	Post-primary	secondary
ADH/165C/2010	Alupe Sub County Hospital	O.D	08/10/2010	2010-10-08	18543	2010	atapara	amagoro	amagoro	Teso south	chakol	Teso South	Teso	Western	Yes	Village	Village	male	120	n/a	yes	Upper primary	35	10	21	36.7	yes	no	no	no	no	yes	3	3 or less	Parent	Parent	Parent	34	34	37	unemployed	Unemployed	Unemployed	Unemployed	Salaried formal employment	Secondary	Secondary	Post-primary	secondary incomplete
ADH/166C/2010	Alupe Sub County Hospital	O.D	08/10/2010	2010-10-08	18543	2010	ngelechom	asinge	asinge	Teso	chakol	Teso South	Teso	Western	Yes	Village	Village	female	120	n/a	yes	Lower primary	25	130	17	38.7	yes	no	no	no	no	yes	4 or more	4 or more	Parent	Parent	Parent	36	36	40	unemployed	Unemployed	Unemployed	Unemployed	Salaried formal employment	Primary	Primary	Primary	primary incomplete
ADH/167C/2010	Alupe Sub County Hospital	O.D	11/10/2010	2010-10-11	18546	2010	amongure	obuchur	asinge	Teso	chakol	Teso South	Teso	Western	Yes	Village	Village	male	144	n/a	yes	Upper primary	14.8	118	17	36.7	yes	no	no	no	no	no	0	0	Parent	Parent	Parent	28	28	34	unemployed	Unemployed	Unemployed	Unemployed	unemployed	Primary	Primary	Primary	primary incomplete
ADH/168C/2010	Alupe Sub County Hospital	O.D	13/10/2010	2010-10-13	18548	2010	okiludi	otimong	ochude	Teso	chakol	Teso South	Teso	Western	Yes	Village	Village	female	36	n/a	no	none	16.5	92	17	36.5	yes	yes	yes	yes	no	yes	1	3 or less	Parent	Parent	Parent	24	24	27	unemployed	Unemployed	Unemployed	Unemployed	Salaried formal employment	Primary	Primary	Primary	primary incomplete
ADH/169C/2010	Alupe Sub County Hospital	O.D	13/10/2010	2010-10-13	18548	2010	chakol	Adungosi	okame	Teso	chakol	Teso South	Teso	Western	Yes	Village	Village	female	13	n/a	no	none	8.7	66	10	37.1	yes	yes	yes	yes	no	no	0	0	Parent	Parent	Parent	19	19	24	unemployed	Unemployed	Unemployed	Unemployed	Salaried formal employment	Primary	Primary	Primary	primary incomplete
ADH/170C/2010	Alupe Sub County Hospital	O.D	13/10/2010	2010-10-13	18548	2010	martotoi	amongura	amongura	Teso	chakol	Teso South	Teso	Western	Yes	Village	Village	female	40	n/a	no	none	13	92	15	37.1	yes	yes	yes	yes	no	yes	3	3 or less	Parent	Parent	Parent	24	24	35	unemployed	Unemployed	Unemployed	Unemployed	Salaried formal employment	Primary	Primary	Primary	primary
ADH/171C/2010	Alupe Sub County Hospital	O.D	13/10/2010	2010-10-13	18548	2010	alamodoi	amungure	obachum	Teso	chakol	Teso South	Teso	Western	Yes	Village	Village	female	18	n/a	no	none	10	79	15	36.4	yes	yes	yes	yes	no	no	0	0	Parent	Parent	Parent	20	20	32	unemployed	Unemployed	Unemployed	Unemployed	unemployed	Primary	Primary	Primary	primary incomplete
ADH/172C/2010	Alupe Sub County Hospital	O.D	13/10/2010	2010-10-13	18548	2010	oswae	amungure	ongariama	Teso	chakol	Teso South	Teso	Western	Yes	Village	Village	female	12	n/a	no	none	9	67	15	37.6	yes	yes	yes	yes	no	no	0	0	Parent	Parent	Parent	22	22	23	Self employment	Self employment	Self employment	Informal/Self employment	Salaried formal employment	Secondary	Secondary	Post-primary	secondary incomplete
ADH/173C/2010	Alupe Sub County Hospital	O.D	13/10/2010	2010-10-13	18548	2010	okiludu	ojaimong	ochude	Teso	chakol	Teso South	Teso	Western	Yes	Village	Village	male	120	n/a	yes	Lower primary	37	143	20	37.2	yes	yes	yes	yes	no	no	0	0	Grandparent	Grandparent	Other	53	53		unemployed	Unemployed	Unemployed	Unemployed	n/a	Primary	Primary	Primary	primary
ADH/174C/2010	Alupe Sub County Hospital	O.D	13/10/2010	2010-10-13	18548	2010	ongariama	ongariama	okame	Teso	chakol	Teso South	Teso	Western	Yes	Village	Village	male	22	n/a	no	none	12	103	14	36.8	yes	yes	yes	yes	no	no	0	0	Parent	Parent	Parent	26	26	32	Self employment	Self employment	Self employment	Informal/Self employment	Salaried formal employment	Secondary	Secondary	Post-primary	secondary incomplete
ADH/175C/201O	Alupe Sub County Hospital	O.D	13/10/2010	2010-10-13	18548	2010	nakhukeki	esikulu	bukhayo west	Matayos	busia	Busia	Busia	Western	Yes	Village	Village	female	18	n/a	no	none	8	65	14	36.9	yes	yes	yes	yes	no	no	0	0	Parent	Parent	Parent	25	25	26	Self employment	Self employment	Self employment	Informal/Self employment	casual worker	Primary	Primary	Primary	primary incomplete
ADH/176C/2010	Alupe Sub County Hospital	O.D	13/10/2010	2010-10-13	18548	2010	amongura	amongura	obuchum	Chakol	teso	Teso South	Teso	Western	Yes	Village	Village	female	34	n/a	no	none	15	112	16	36.8	yes	yes	yes	yes	no	yes	4 or more	4 or more	Parent	Parent	Parent	30	30	35	unemployed	Unemployed	Unemployed	Unemployed	unemployed	Primary	Primary	Primary	primary incomplete
ADH/177C/2010	Alupe Sub County Hospital	O.D	13/10/2010	2010-10-13	18548	2010	osuret	osuret	ateret	Amukura	teso	Teso South	Teso	Western	Yes	Village	Village	female	30	n/a	no	none	13.8	114	16	36.3	yes	yes	yes	yes	no	yes	1	3 or less	Parent	Parent	Parent	28	28	32	Salaried formal employment	Salaried formal employment	Salaried formal employment	Salaried formal employment	Salaried formal employment	Primary	Primary	Primary	primary
ADH/178C/2010	Alupe Sub County Hospital	O.D	13/10/2010	2010-10-13	18548	2010	amerikwai	Amerikwai	agolot	Chakol	teso	Teso South	Teso	Western	Yes	Village	Village	male	36	n/a	no	none	12.5	86	16	39	yes	yes	yes	yes	no	yes	1	3 or less	Parent	Parent	Parent	30	30	34	unemployed	Unemployed	Unemployed	Unemployed	Salaried formal employment	Primary	Primary	Primary	primary incomplete
ADH/179C/2010	Alupe Sub County Hospital	O.D	13/10/2010	2010-10-13	18548	2010	alupe	alupe	angorom	Chakol	teso	Teso South	Teso	Western	Yes	Village	Village	female	12	n/a	no	none	9.4	66	14.5	36.8	yes	yes	yes	yes	no	yes	2	3 or less	Parent	Parent	Parent	20	20	26	Self employment	Self employment	Self employment	Informal/Self employment	Salaried formal employment	Primary	Primary	Primary	primary incomplete
ADH/180C/2010	Alupe Sub County Hospital	O.D	13/10/2010	2010-10-13	18548	2010	Adungosi	ongariama	amungura	Chakol	teso	Teso South	Teso	Western	Yes	Village	Village	male	36	n/a	no	none	13.2	98	15	37.7	yes	yes	yes	yes	no	no	0	0	Grandparent	Grandparent	Other	47	47		unemployed	Unemployed	Unemployed	Unemployed	n/a	Primary	Primary	Primary	primary
ADH/181C/2010	Alupe Sub County Hospital	O.D	14/10/2010	2010-10-14	18549	2010	siekunya	Nambale	khasoko	Nambale	Busia	Busia	Busia	Western	Yes	Town	Town	female	34	n/a	no	none	14	87	15.5	36.7	yes	yes	yes	yes	no	yes	1	3 or less	Parent	Parent	Parent	27	27	27	unemployed	Unemployed	Unemployed	Unemployed	Salaried formal employment	Secondary	Secondary	Post-primary	secondary incomplete
ADH/182C/2010	Alupe Sub County Hospital	O.D	14/10/2010	2010-10-14	18549	2010	ndenelichion	ndengelichion	asinge	Chakol	teso	Teso South	Teso	Western	Yes	Village	Village	female	36	n/a	yes	Preschool	15	86	16	37.4	yes	yes	yes	yes	no	yes	2	3 or less	Parent	Parent	Parent	29	29	33	Self employment	Self employment	Self employment	Informal/Self employment	Salaried formal employment	Primary	Primary	Primary	primary
ADH/183C/2010	Alupe Sub County Hospital	O.D	14/10/2010	2010-10-14	18549	2010	Adungosi	Adungosi	ochame	Chakol	Teso South	Teso South	Teso	Western	Yes	Village	Village	female	30	n/a	no	none	13	89	15	36.6	yes	yes	yes	yes	no	no	0	0	Parent	Parent	Parent	17	17	22	unemployed	Unemployed	Unemployed	Unemployed	Salaried formal employment	Primary	Primary	Primary	primary incomplete
ADH/184C/2010	Alupe Sub County Hospital	O.D	14/10/2010	2010-10-14	18549	2010	Angorom	alupe	angorom	Chakol	teso	Teso South	Teso	Western	Yes	Village	Village	female	96	n/a	yes	Lower primary	23	127	17	36.9	yes	yes	yes	yes	no	yes	2	3 or less	Parent	Parent	Parent	30	30	35	unemployed	Unemployed	Unemployed	Unemployed	Salaried formal employment	Primary	Primary	Primary	primary incomplete
ADH/185C/2010	Alupe Sub County Hospital	O.D	14/10/2010	2010-10-14	18549	2010	kwirale	Nambale	khasoko	Nambale	Busia	Busia	Busia	Western	Yes	Village	Village	female	120	n/a	yes	Upper primary	35	151	19	37.1	yes	no	no	no	no	no	0	0	Parent	Parent	Parent	40	40		unemployed	Unemployed	Unemployed	Unemployed	unemployed	No formal education	No formal education	No formal education	no formal education
ADH/186C/2010	Alupe Sub County Hospital	O.D	14/10/2010	2010-10-14	18549	2010	Apokor	apokor	apokor	Amagoro	Teso north	Teso North	Teso	Western	Yes	Village	Village	male	51	n/a	yes	Preschool	19.8	126	16	37.2	yes	yes	yes	yes	no	yes	2	3 or less	Parent	Parent	Parent	28	28	33	Self employment	Self employment	Self employment	Informal/Self employment	Salaried formal employment	Primary	Primary	Primary	primary
ADH/187C/2010	Alupe Sub County Hospital	O.D	19/10/2010	2010-10-19	18554	2010	ongariama	ongariama	okame	Chakol	Teso South	Teso South	Teso	Western	Yes	Village	Village	female	30	n/a	no	none	10.1	98	15	37.7	yes	yes	yes	yes	no	yes	3	3 or less	Parent	Parent	Parent	23	23	26	unemployed	Unemployed	Unemployed	Unemployed	Salaried formal employment	Secondary	Secondary	Post-primary	secondary incomplete
ADH/188C/2010	Alupe Sub County Hospital	O.D	19/10/2010	2010-10-19	18554	2010	amerikwai	Amerikwai	angorom	Chakol	teso	Teso South	Teso	Western	Yes	Village	Village	male	24	n/a	no	none	13	97	14	36.6	yes	yes	yes	yes	no	yes	0	0	Parent	Parent	Parent	18	18	25	unemployed	Unemployed	Unemployed	Unemployed	Salaried formal employment	Secondary	Secondary	Post-primary	secondary
ADH/189C/2010	Alupe Sub County Hospital	O.D	19/10/2010	2010-10-19	18554	2010	ongaroi	ongaroi	okame	Chakol	Teso South	Teso South	Teso	Western	Yes	Village	Village	female	45	n/a	no	none	14.5	105	16	36.8	yes	yes	yes	yes	no	no	0	0	Parent	Parent	Parent	38	38		unemployed	Unemployed	Unemployed	Unemployed	unemployed	Secondary	Secondary	Post-primary	secondary
ADH/190C/2010	Alupe Sub County Hospital	O.D	19/10/2010	2010-10-19	18554	2010	okame	okame	okame	Chakol	teso	Teso South	Teso	Western	Yes	Village	Village	male	31	n/a	no	none	14.5	97	16	36.6	yes	yes	yes	yes	no	no	0	0	Parent	Parent	Parent	20	20	25	unemployed	Unemployed	Unemployed	Unemployed	Salaried formal employment	Primary	Primary	Primary	primary
ADH/191C/2010	Alupe Sub County Hospital	O.D	19/10/2010	2010-10-19	18554	2010	ongaroi	ongaroi	ongaroi	Chakol	Teso South	Teso South	Teso	Western	Yes	Village	Village	female	45	n/a	no	none	15.5	111	14	37.7	yes	yes	yes	yes	no	no	0	0	Parent	Parent	Parent	23	23	28	unemployed	Unemployed	Unemployed	Unemployed	Salaried formal employment	Secondary	Secondary	Post-primary	secondary
ADH/192C/2010	Alupe Sub County Hospital	O.D	19/10/2010	2010-10-19	18554	2010	ongariama	ongariama	ongariama	Chakol	teso	Teso South	Teso	Western	Yes	Village	Village	female	18	n/a	no	none	10.9	96	14	37.6	yes	yes	yes	yes	no	no	0	0	Parent	Parent	Parent	19	19	21	unemployed	Unemployed	Unemployed	Unemployed	Salaried formal employment	Secondary	Secondary	Post-primary	secondary incomplete
ADH/193C/2010	Alupe Sub County Hospital	O.D	19/10/2010	2010-10-19	18554	2010	amungura	amungure	okame	Chakol	Teso South	Teso South	Teso	Western	Yes	Village	Village	female	12	n/a	no	none	9	96	14	37	yes	yes	yes	yes	no	no	0	0	Parent	Parent	Parent	27	27	32	unemployed	Unemployed	Unemployed	Unemployed	casual worker	Secondary	Secondary	Post-primary	secondary incomplete
ADH/194C/2010	Alupe Sub County Hospital	O.D	19/10/2010	2010-10-19	18554	2010	ongariama	ongariama	ongariama	Chakol	Teso South	Teso South	Teso	Western	Yes	Village	Village	male	16	n/a	no	none	11	89	13	36.6	yes	yes	yes	yes	no	yes	1	3 or less	Parent	Parent	Parent	25	25	26	unemployed	Unemployed	Unemployed	Unemployed	Salaried formal employment	Secondary	Secondary	Post-primary	secondary incomplete
ADH/195C/2010	Alupe Sub County Hospital	O.D	19/10/2010	2010-10-19	18554	2010	asinge	Okiludu	asinge	Chakol	Teso South	Teso South	Teso	Western	Yes	Village	Village	female	30	n/a	no	none	13	90	15	37.2	yes	yes	yes	yes	no	no	0	0	Grandparent	Grandparent	Other	55	55		unemployed	Unemployed	Unemployed	Unemployed	unemployed	No formal education	No formal education	No formal education	no formal education
ADH/196C/2010	Alupe Sub County Hospital	O.D	19/10/2010	2010-10-19	18554	2010	Angorom	alupe	angorom	Chakol	Teso South	Teso South	Teso	Western	Yes	Village	Village	male	16	n/a	no	none	11	78	12	36.6	yes	yes	yes	yes	no	yes	2	3 or less	Parent	Parent	Parent	20	20	25	unemployed	Unemployed	Unemployed	Unemployed	unemployed	Secondary	Secondary	Post-primary	secondary incomplete
ADH/197C/2010	Alupe Sub County Hospital	O.D	19/10/2010	2010-10-19	18554	2010	ongaroi	ongaroi	okame	Chakol	Teso South	Teso South	Teso	Western	Yes	Village	Village	female		n/a	no	none	9.5	87	12	36.2	yes	yes	yes	yes	no	yes	1	3 or less	Parent	Parent	Parent	21	21	25	unemployed	Unemployed	Unemployed	Unemployed	casual worker	Secondary	Secondary	Post-primary	secondary incomplete
ADH/198C/2010	Alupe Sub County Hospital	O.D	19/10/2010	2010-10-19	18554	2010	uwasiro	urenga	south ugenya	ukwale	siaya	Siaya	Siaya	Nyanza	No	Village	Village	female	26	n/a	no	none	11	108	13	37.1	yes	yes	yes	yes	no	yes	3	3 or less	Parent	Parent	Parent	22	22		unemployed	Unemployed	Unemployed	Unemployed	casual worker	Primary	Primary	Primary	primary
ADH/199C/2010	Alupe Sub County Hospital	O.D	19/10/2010	2010-10-19	18554	2010	ongariama	ongariama	okame	Chakol	Teso South	Teso South	Teso	Western	Yes	Village	Village	male	30	n/a	no	none	18	108	18	37.9	yes	yes	yes	yes	no	yes	1	3 or less	Parent	Parent	Parent	33	33	35	unemployed	Unemployed	Unemployed	Unemployed	casual worker	Secondary	Secondary	Post-primary	secondary incomplete
ADH/200C/2010	Alupe Sub County Hospital	O.D	21/10/2010	2010-10-21	18556	2010	Olepito	Ochude	ochude	Amukura	teso	Teso South	Teso	Western	Yes	Village	Village	male	108	n/a	yes	Lower primary	36	141	20	37.2	yes	yes	yes	yes	no	yes	1	3 or less	Parent	Parent	Parent	28	28	34	unemployed	Unemployed	Unemployed	Unemployed	Salaried formal employment	Secondary	Secondary	Post-primary	secondary incomplete
ADH/201C/2010	Alupe Sub County Hospital	O.D	21/10/2010	2010-10-21	18556	2010	Angorom	Angorom	Alupe	Chakol	teso	Teso South	Teso	Western	Yes	Village	Village	male	37	n/a	no	none	15.5	98	16	37	yes	yes	yes	yes	no	yes	1	3 or less	Parent	Parent	Parent	24	24	26	unemployed	Unemployed	Unemployed	Unemployed	Salaried formal employment	Primary	Primary	Primary	primary incomplete
ADH/202C/2010	Alupe Sub County Hospital	O.D	22/10/2010	2010-10-22	18557	2010	Adungosi	Adungosi	okame	Chakol	teso	Teso South	Teso	Western	Yes	Village	Village	male	25	n/a	no	none	11	87	12	37.2	yes	yes	yes	yes	no	no	0	0	Parent	Parent	Parent	19	19	26	Self employment	Self employment	Self employment	Informal/Self employment	Salaried formal employment	Primary	Primary	Primary	primary incomplete
ADH/203C/2010	Alupe Sub County Hospital	O.D	22/10/2010	2010-10-22	18557	2010	kaliwa	kaliwa	kaliwa	Amukura	teso	Teso South	Teso	Western	Yes	Village	Village	female	120	n/a	yes	Lower primary	36	138	22	36.6	yes	yes	yes	yes	no	no	0	0	Parent	Parent	Parent	28	28	36	Salaried formal employment	Salaried formal employment	Salaried formal employment	Salaried formal employment	Salaried formal employment	tertiary	tertiary	Post-primary	tertiary
ADH/204C/2010	Alupe Sub County Hospital	O.D	22/10/2010	2010-10-22	18557	2010	Angorom	angorom	Alupe	Chakol	teso	Teso South	Teso	Western	Yes	Village	Village	male	36	n/a	no	none	15.2	112	16	35.6	yes	yes	yes	yes	no	no	0	0	Parent	Parent	Parent	23	23	30	unemployed	Unemployed	Unemployed	Unemployed	Salaried formal employment	Primary	Primary	Primary	primary
ADH/205C/2010	Alupe Sub County Hospital	O.D	22/10/2010	2010-10-22	18557	2010	Adungosi	Alomodoi	amungura	Chakol	Teso South	Teso South	Teso	Western	Yes	Village	Village	female	17	n/a	no	none	10	78	12	39.2	yes	yes	yes	yes	no	no	0	0	Parent	Parent	Parent	36	36	40	Self employment	Self employment	Self employment	Informal/Self employment	Salaried formal employment	Secondary	Secondary	Post-primary	secondary
ADH/206C/2010	Alupe Sub County Hospital	O.D	22/10/2010	2010-10-22	18557	2010	Alomodoi	amungure	amungura	Chakol	teso	Teso South	Teso	Western	Yes	Village	Village	female	84	n/a	yes	Lower primary	18	112	16	38.6	yes	no	no	no	no	no	0	0	Parent	Parent	Parent	21	21	28	Self employment	Self employment	Self employment	Informal/Self employment	Salaried formal employment	Primary	Primary	Primary	primary incomplete
ADH/207C/2010	Alupe Sub County Hospital	O.D	22/10/2010	2010-10-22	18557	2010	Angorom	angorom	Alupe	Chakol	teso	Teso South	Teso	Western	Yes	Village	Village	male	20	n/a	no	none	10.2	97	12	36.9	yes	yes	yes	yes	no	yes	1	3 or less	Parent	Parent	Parent	18	18	22	Self employment	Self employment	Self employment	Informal/Self employment	Salaried formal employment	Primary	Primary	Primary	primary incomplete
ADH/208C/2010	Alupe Sub County Hospital	O.D	22/10/2010	2010-10-22	18557	2010	Adungosi	Chakol	okame	Chakol	teso	Teso South	Teso	Western	Yes	Village	Village	female	48	n/a	yes	Preschool	16.8	112	17	37.5	yes	yes	yes	yes	no	yes	3	3 or less	Parent	Parent	Parent	22	22		unemployed	Unemployed	Unemployed	Unemployed	n/a	Primary	Primary	Primary	primary
ADH/209C/2010	Alupe Sub County Hospital	O.D	23/10/2010	2010-10-23	18558	2010	osupet	okiamosi	alimit	Amagoro	Teso north	Teso North	Teso	Western	Yes	Village	Village	male	144	n/a	yes	Upper primary	36	124	22	36.6	yes	no	no	no	no	no	0	0	Parent	Parent	Parent	40	40	46	unemployed	Unemployed	Unemployed	Unemployed	unemployed	Primary	Primary	Primary	primary
ADH/210C/2010	Alupe Sub County Hospital	O.D	23/10/2010	2010-10-23	18558	2010	nambale centre	Nambale	Nambale	Nambale	Busia	Busia	Busia	Western	Yes	Town	Town	male	36	n/a	no	none	15	115	16	36.5	yes	yes	yes	yes	no	yes	4 or more	4 or more	Parent	Parent	Parent	36	36	46	unemployed	Unemployed	Unemployed	Unemployed	Salaried formal employment	Secondary	Secondary	Post-primary	secondary incomplete
ADH/211C/2010	Alupe Sub County Hospital	O.D	25/10/2010	2010-10-25	18560	2010	Alomodoi	Alomodoi	amongura	Chakol	teso	Teso South	Teso	Western	Yes	Village	Village	female	48	n/a	yes	Preschool	11.5	107	16	36.6	yes	yes	yes	yes	no	no	0	0	Parent	Parent	Parent	24	24	28	Self employment	Self employment	Self employment	Informal/Self employment	Salaried formal employment	Primary	Primary	Primary	primary
ADH/212C/2010	Alupe Sub County Hospital	O.D	25/10/2010	2010-10-25	18560	2010	mundika	mundika	mundika	Matayos	Busia	Busia	Busia	Western	Yes	Village	Village	female	14	n/a	no	none	9.5	102	10	35.5	yes	yes	yes	yes	no	no	0	0	Parent	Parent	Parent	27	27	34	unemployed	Unemployed	Unemployed	Unemployed	Salaried formal employment	Primary	Primary	Primary	primary
ADH/213C/2010	Alupe Sub County Hospital	O.D	25/10/2010	2010-10-25	18560	2010	amaase	asinge	asinge	Chakol	teso	Teso South	Teso	Western	Yes	Village	Village	female	14	n/a	no	none	9.6	101	13	37.1	yes	yes	yes	yes	no	no	0	0	Parent	Parent	Parent	26	26	31	unemployed	Unemployed	Unemployed	Unemployed	Salaried formal employment	Secondary	Secondary	Post-primary	secondary incomplete
ADH/214C/2010	Alupe Sub County Hospital	O.D	25/10/2010	2010-10-25	18560	2010	majanji (UG)	n/a	n/a	n/a	busia (Uganda)	Busia (Uganda)	Busia (Uganda)	East Uganda	No	Town	Town	female	48	n/a	no	none	15.5	108	15	36.6	yes	no	no	no	no	yes	4 or more	4 or more	Parent	Parent	Parent	35	35	46	unemployed	Unemployed	Unemployed	Unemployed	Salaried formal employment	Secondary	Secondary	Post-primary	secondary incomplete
ADH/215C/2010	Alupe Sub County Hospital	O.D	25/10/2010	2010-10-25	18560	2010	adrit	amukura	amukura	Amukura	teso	Teso South	Teso	Western	Yes	Village	Village	female	48	n/a	yes	Preschool	16.8	118	16	37.2	yes	yes	yes	yes	no	no	0	0	Parent	Parent	Parent	36	36	48	unemployed	Unemployed	Unemployed	Unemployed	Salaried formal employment	Primary	Primary	Primary	primary
ADH/216C/2010	Alupe Sub County Hospital	O.D	25/10/2010	2010-10-25	18560	2010	asinge	asinge	amaase	Chakol	teso	Teso South	Teso	Western	Yes	Village	Village	female	120	n/a	yes	Lower primary	38	138	20	36.6	yes	no	no	no	no	no	0	0	Parent	Parent	Parent	37	37	43	Casual worker	Informal employment	Informal employment	Informal/Self employment	Salaried formal employment	Secondary	Secondary	Post-primary	secondary incomplete
ADH/217C/2010	Alupe Sub County Hospital	O.D	25/10/2010	2010-10-25	18560	2010	ongariama	ungariambo	ungariambo	Chakol	teso	Teso South	Teso	Western	Yes	Village	Village	male	28	n/a	no	none	11	109	12	36.2	yes	yes	yes	yes	no	no	0	0	Parent	Parent	Parent	26	26	29	Self employment	Self employment	Self employment	Informal/Self employment	Salaried formal employment	Secondary	Secondary	Post-primary	secondary incomplete
ADH/218C/2010	Alupe Sub County Hospital	O.D	25/10/2010	2010-10-25	18560	2010	Angorom	Angorom	Alupe	Chakol	teso	Teso South	Teso	Western	Yes	Village	Village	female	34	n/a	no	none	12.4	102	12	37.5	yes	yes	yes	yes	no	no	0	0	Parent	Parent	Parent	23	23	28	Self employment	Self employment	Self employment	Informal/Self employment	Salaried formal employment	Secondary	Secondary	Post-primary	secondary incomplete
ADH/219C/2010	Alupe Sub County Hospital	O.D	25/10/2010	2010-10-25	18560	2010	Aget	Angorom	angorom	Chakol	teso	Teso South	Teso	Western	Yes	Village	Village	female	12	n/a	no	none	13	96	10	36.7	yes	yes	yes	yes	no	no	0	0	Parent	Parent	Parent	23	23	25	Self employment	Self employment	Self employment	Informal/Self employment	unemployed	Secondary	Secondary	Post-primary	secondary incomplete
ADH/220C/2010	Alupe Sub County Hospital	O.D	25/10/2010	2010-10-25	18560	2010	odukui	Chakol	Chakol	Chakol	teso	Teso South	Teso	Western	Yes	Village	Village	male	58	n/a	yes	Preschool	14	122	12	39.2	yes	yes	yes	yes	no	no	0	0	Parent	Parent	Parent	25	25	28	Self employment	Self employment	Self employment	Informal/Self employment	Salaried formal employment	Secondary	Secondary	Post-primary	secondary incomplete
ADH/221C/2010	Alupe Sub County Hospital	O.D	25/10/2010	2010-10-25	18560	2010	angoroi	angoroi	okame	Chakol	teso	Teso South	Teso	Western	Yes	Village	Village	female	13	n/a	no	none	10.5	68	12	36.6	yes	yes	yes	yes	no	no	0	0	Parent	Parent	Parent	35	35	38	unemployed	Unemployed	Unemployed	Unemployed	Salaried formal employment	Primary	Primary	Primary	primary incomplete
ADH/222C/2010	Alupe Sub County Hospital	O.D	25/10/2010	2010-10-25	18560	2010	Angorom	alupe	angorom	Chakol	teso	Teso South	Teso	Western	Yes	Village	Village	male	24	n/a	no	none	13.5	99	14	36.4	yes	yes	yes	yes	no	no	0	0	Parent	Parent	Parent	20	20	24	unemployed	Unemployed	Unemployed	Unemployed	casual worker	Primary	Primary	Primary	primary incomplete
ADH/223C/2010	Alupe Sub County Hospital	O.D	25/10/2010	2010-10-25	18560	2010	amaase	ongaroi	ongaroi	Chakol	teso	Teso South	Teso	Western	Yes	Village	Village	female	29	n/a	no	none	11.5	102	12	35.5	yes	yes	yes	yes	no	yes	1	3 or less	Parent	Parent	Parent	28	28	35	unemployed	Unemployed	Unemployed	Unemployed	Salaried formal employment	Primary	Primary	Primary	primary
ADH/224C/2010	Alupe Sub County Hospital	O.D	25/10/2010	2010-10-25	18560	2010	Aterait	aterait	asinge	Chakol	Teso	Teso South	Teso	Western	Yes	Village	Village	female	48	n/a	no	none	14.4	118	16	37.2	yes	yes	yes	yes	no	no	0	0	Parent	Parent	Parent	31	31	36	unemployed	Unemployed	Unemployed	Unemployed	unemployed	Primary	Primary	Primary	primary incomplete
ADH/225C/2010	Alupe Sub County Hospital	O.D	25/10/2010	2010-10-25	18560	2010	ongariama	ongariama	okame	Chakol	Teso	Teso South	Teso	Western	Yes	Village	Village	female	30	n/a	no	none	12.9	102	12	39.6	yes	yes	yes	yes	no	no	0	0	Parent	Parent	Parent	24	24	28	unemployed	Unemployed	Unemployed	Unemployed	Salaried formal employment	Primary	Primary	Primary	primary
ADH/226C/2010	Alupe Sub County Hospital	O.D	26/10/2010	2010-10-26	18561	2010	alupe	angorom	angorom	Chakol	Teso	Teso South	Teso	Western	Yes	Village	Village	male	72	n/a	yes	Lower primary	22	147	17	38.4	yes	no	no	no	no	yes	2	3 or less	Parent	Parent	Parent	23	23	28	unemployed	Unemployed	Unemployed	Unemployed	casual worker	Primary	Primary	Primary	primary incomplete
ADH/227C/2010	Alupe Sub County Hospital	O.D	26/10/2010	2010-10-26	18561	2010	asinge	asinge	alumadoi	Chakol	Teso	Teso South	Teso	Western	Yes	Village	Village	male	24	n/a	no	none	11.7	93	12	36.5	yes	yes	yes	yes	no	yes	4 or more	4 or more	Parent	Parent	Parent	23	23	30	unemployed	Unemployed	Unemployed	Unemployed	unemployed	Primary	Primary	Primary	primary incomplete
ADH/228C/2010	Alupe Sub County Hospital	O.D	26/10/2010	2010-10-26	18561	2010	amongura	amongura	obuchum	Chakol	Teso	Teso South	Teso	Western	Yes	Village	Village	male	16	n/a	no	none	7.2	64	13	36.9	yes	yes	yes	yes	no	yes	1	3 or less	Parent	Parent	Parent	29	29	33	unemployed	Unemployed	Unemployed	Unemployed	unemployed	Primary	Primary	Primary	primary incomplete
ADH/229C/2010	Alupe Sub County Hospital	O.D	26/10/2010	2010-10-26	18561	2010	saka	sikome	saka	Butula	Butula	Busia	Busia	Western	Yes	Village	Village	male	72	n/a	yes	Lower primary	22	148	18	36.2	yes	yes	yes	yes	no	no	0	0	Parent	Parent	Parent	28	28	32	unemployed	Unemployed	Unemployed	Unemployed	Salaried formal employment	Primary	Primary	Primary	primary
ADH/230C/2010	Alupe Sub County Hospital	O.D	26/10/2010	2010-10-26	18561	2010	okiludu	Okiludu	ochude	Chakol	Teso	Teso South	Teso	Western	Yes	Village	Village	male	26	n/a	no	none	10.8	113	14	37.4	yes	yes	yes	yes	no	yes	4 or more	4 or more	Parent	Parent	Parent	22	22	28	unemployed	Unemployed	Unemployed	Unemployed	Salaried formal employment	Primary	Primary	Primary	primary incomplete
ADH/231C/2010	Alupe Sub County Hospital	O.D	26/10/2010	2010-10-26	18561	2010	Olepito	olepito	ochude	Chakol	Teso	Teso South	Teso	Western	Yes	Village	Village	male	17	n/a	no	none	11	87	14	37	yes	yes	yes	yes	no	yes	1	3 or less	Parent	Parent	Parent	23	23	26	unemployed	Unemployed	Unemployed	Unemployed	Salaried formal employment	Primary	Primary	Primary	primary
ADH/232C/2010	Alupe Sub County Hospital	O.D	26/10/2010	2010-10-26	18561	2010	Adungosi	amongura	amongura	Chakol	Teso	Teso South	Teso	Western	Yes	Village	Village	male	20	n/a	no	none	10	85	14	39.2	yes	yes	yes	yes	no	no	0	0	Parent	Parent	Parent	35	35	40	unemployed	Unemployed	Unemployed	Unemployed	unemployed	No formal education	No formal education	No formal education	no formal education
ADH/233C/2010	Alupe Sub County Hospital	O.D	26/10/2010	2010-10-26	18561	2010	Angorom	alupe	Alupe	Chakol	Teso	Teso South	Teso	Western	Yes	Village	Village	male	16	n/a	no	none	9	78	14	36.9	yes	yes	yes	yes	no	yes	1	3 or less	Parent	Parent	Parent	24	24	33	unemployed	Unemployed	Unemployed	Unemployed	Salaried formal employment	tertiary	tertiary	Post-primary	tertiary
ADH/234C/2010	Alupe Sub County Hospital	O.D	26/10/2010	2010-10-26	18561	2010	Aget	Amerikwai	angorom	Chakol	Teso	Teso South	Teso	Western	Yes	Village	Village	female	48	n/a	yes	Preschool	15.3	101	16	38.1	yes	yes	yes	yes	no	yes	1	3 or less	Parent	Parent	Parent	26	26	30	Self employment	Self employment	Self employment	Informal/Self employment	casual worker	Primary	Primary	Primary	primary
ADH/235C/2010	Alupe Sub County Hospital	O.D	26/10/2010	2010-10-26	18561	2010	adongosi	okame	Chakol	Chakol	Teso	Teso South	Teso	Western	Yes	Village	Village	female	22	n/a	no	none	11.6	78	14	39.9	yes	yes	yes	yes	no	yes	2	3 or less	Parent	Parent	Parent	22	22	25	unemployed	Unemployed	Unemployed	Unemployed	unemployed	Primary	Primary	Primary	primary incomplete
ADH/236C/2010	Alupe Sub County Hospital	O.D	26/10/2010	2010-10-26	18561	2010	Angorom	alupe	angorom	Chakol	Teso	Teso South	Teso	Western	Yes	Village	Village	male	21	n/a	no	none	10.2	87	12	36.6	yes	yes	yes	yes	no	no	0	0	Parent	Parent	Parent	30	30		Self employment	Self employment	Self employment	Informal/Self employment	n/a	No formal education	No formal education	No formal education	no formal education
ADH/237C/2010	Alupe Sub County Hospital	O.D	26/10/2010	2010-10-26	18561	2010	amungura	okarerete	amungura	Chakol	Teso	Teso South	Teso	Western	Yes	Village	Village	female	21	n/a	no	none	8.5	70	14	36.3	yes	yes	yes	yes	no	yes	1	3 or less	Parent	Parent	Parent	20	20	23	unemployed	Unemployed	Unemployed	Unemployed	Salaried formal employment	No formal education	No formal education	No formal education	no formal education
ADH/238C/2010	Alupe Sub County Hospital	O.D	26/10/2010	2010-10-26	18561	2010	okiludu	Okiludu	ochude	Chakol	Teso South	Teso South	Teso	Western	Yes	Village	Village	male	14	n/a	no	none	11	90	14	39.1	yes	yes	yes	yes	no	no	0	0	Parent	Parent	Parent	24	24	30	informal employment	Informal employment	Informal employment	Informal/Self employment	Salaried formal employment	Primary	Primary	Primary	primary
ADH/239C/2010	Alupe Sub County Hospital	O.D	26/10/2010	2010-10-26	18561	2010	asinge	asinge	aludeka	Chakol	Teso	Teso South	Teso	Western	Yes	Village	Village	female	36	n/a	no	none	11.7	87	12	36.5	yes	yes	yes	yes	no	yes	1	3 or less	Parent	Parent	Parent	23	23	30	unemployed	Unemployed	Unemployed	Unemployed	unemployed	Primary	Primary	Primary	primary incomplete
ADH/240C/2010	Alupe Sub County Hospital	O.D	27/10/2010	2010-10-27	18562	2010	busembe	busigo	busigo	Funyula	Samia	Busia	Busia	Western	Yes	Village	Village	female	120	n/a	yes	Upper primary	35	146	21	36.3	yes	no	no	no	no	no	0	0	Other	Other	Other	35	35		Self employment	Self employment	Self employment	Informal/Self employment	n/a	Secondary	Secondary	Post-primary	secondary incomplete
ADH/241C/2010	Alupe Sub County Hospital	O.D	27/10/2010	2010-10-27	18562	2010	soko posta	Township	Township	Busia Township	busia	Busia	Busia	Western	Yes	Town	Town	female	65	n/a	yes	Preschool	16	105	16	37.1	yes	yes	yes	yes	no	yes	2	3 or less	Parent	Parent	Parent	37	37	45	informal employment	Informal employment	Informal employment	Informal/Self employment	Salaried formal employment	Primary	Primary	Primary	primary
ADH/242C/2010	Alupe Sub County Hospital	O.D	27/10/2010	2010-10-27	18562	2010	Adungosi	Adungosi	amongura	Chakol	Teso	Teso South	Teso	Western	Yes	Village	Village	female	14	n/a	no	none	10.8	93	16	37.3	yes	yes	yes	yes	no	no	0	0	Parent	Parent	Parent	18	18	23	unemployed	Unemployed	Unemployed	Unemployed	casual worker	Secondary	Secondary	Post-primary	secondary incomplete
ADH/243C/2010	Alupe Sub County Hospital	O.D	27/10/2010	2010-10-27	18562	2010	adongosi	amongura	adongosi	Chakol	Teso	Teso South	Teso	Western	Yes	Village	Village	female	24	n/a	no	none	11	93	14	36.4	yes	yes	yes	yes	no	yes	2	3 or less	Parent	Parent	Parent	26	26	30	unemployed	Unemployed	Unemployed	Unemployed	unemployed	Primary	Primary	Primary	primary incomplete
ADH/244C/2010	Alupe Sub County Hospital	O.D	27/10/2010	2010-10-27	18562	2010	chakol	Adungosi	adungosi	Chakol	Teso	Teso South	Teso	Western	Yes	Village	Village	male	36	n/a	no	none	21	108	16	37.5	yes	yes	yes	yes	no	no	0	0	Parent	Parent	Parent	19	19	22	unemployed	Unemployed	Unemployed	Unemployed	Salaried formal employment	Primary	Primary	Primary	primary
ADH/245C/2010	Alupe Sub County Hospital	O.D	27/10/2010	2010-10-27	18562	2010	amaase	asinge	asinge	Chakol	Teso	Teso South	Teso	Western	Yes	Village	Village	female	22	n/a	no	none	10.9	77	12	37.2	yes	yes	yes	yes	no	no	0	0	Parent	Parent	Parent	22	22	26	Casual worker	Informal employment	Informal employment	Informal/Self employment	Salaried formal employment	Secondary	Secondary	Post-primary	secondary incomplete
ADH/246C/2010	Alupe Sub County Hospital	O.D	27/10/2010	2010-10-27	18562	2010	Ojamii	agorot	agolot	Chakol	Teso	Teso South	Teso	Western	Yes	Village	Village	male	48	n/a	yes	Preschool	21	113	16	35.8	yes	yes	yes	yes	no	yes	2	3 or less	Parent	Parent	Parent	22	22	23	Self employment	Self employment	Self employment	Informal/Self employment	Salaried formal employment	Secondary	Secondary	Post-primary	secondary incomplete
ADH/247C/2010	Alupe Sub County Hospital	O.D	27/10/2010	2010-10-27	18562	2010	malaba	Township	Township	Busia Township	amagoro	Teso North	Teso	Western	Yes	Town	Town	male	36	n/a	no	none	17.3	102	16	37.8	yes	yes	yes	yes	no	yes	2	3 or less	Parent	Parent	Parent	20	20		Salaried formal employment	Salaried formal employment	Salaried formal employment	Salaried formal employment	n/a	tertiary	tertiary	Post-primary	tertiary
ADH/248C/2010	Alupe Sub County Hospital	O.D	27/10/2010	2010-10-27	18562	2010	Obekai	Ochude	ochude	Chakol	Teso	Teso South	Teso	Western	Yes	Village	Village	female	25	n/a	no	none	13.6	87	14	36.9	yes	yes	yes	yes	no	no	0	0	Parent	Parent	Parent	32	32	38	unemployed	Unemployed	Unemployed	Unemployed	Salaried formal employment	Primary	Primary	Primary	primary incomplete
ADH/249C/2010	Alupe Sub County Hospital	O.D	27/10/2010	2010-10-27	18562	2010	akites	asinge	asinge	Chakol	Teso	Teso South	Teso	Western	Yes	Village	Village	male	34	n/a	no	none	14	94	14	36.8	yes	yes	yes	yes	no	no	0	0	Grandparent	Grandparent	Other	52	52		Salaried formal employment	Salaried formal employment	Salaried formal employment	Salaried formal employment	n/a	tertiary	tertiary	Post-primary	tertiary
ADH/250C/2010	Alupe Sub County Hospital	O.D	27/10/2010	2010-10-27	18562	2010	chakol	adongosi	okame	Chakol	Teso	Teso South	Teso	Western	Yes	Village	Village	male	54	n/a	no	none	16	87	16	38.2	yes	yes	yes	yes	no	no	0	0	Parent	Parent	Parent	21	21	25	Self employment	Self employment	Self employment	Informal/Self employment	Salaried formal employment	Primary	Primary	Primary	primary
ADH/251C/2010	Alupe Sub County Hospital	O.D	27/10/2010	2010-10-27	18562	2010	okame	ongariama	ongariama	Chakol	Teso	Teso South	Teso	Western	Yes	Village	Village	female	44	n/a	no	none	14.9	110	14	36.9	yes	yes	yes	yes	no	no	0	0	Parent	Parent	Parent	25	25	28	Self employment	Self employment	Self employment	Informal/Self employment	Salaried formal employment	Secondary	Secondary	Post-primary	secondary incomplete
ADH/252C/2010	Alupe Sub County Hospital	O.D	27/10/2010	2010-10-27	18562	2010	okiludu	Okiludu	ochude	Chakol	Teso	Teso South	Teso	Western	Yes	Village	Village	female	60	n/a	yes	Preschool	25.5	131	16	36.9	yes	no	no	no	no	no	0	0	Parent	Parent	Parent	19	19	22	Self employment	Self employment	Self employment	Informal/Self employment	Salaried formal employment	Secondary	Secondary	Post-primary	secondary incomplete
ADH/253C/2010	Alupe Sub County Hospital	O.D	27/10/2010	2010-10-27	18562	2010	okiludu	okludu	ochude	Chakol	Teso	Teso South	Teso	Western	Yes	Village	Village	male	42	n/a	no	none	10	108	12	38.3	yes	yes	yes	yes	no	yes	2	3 or less	Parent	Parent	Parent	22	22	24	Self employment	Self employment	Self employment	Informal/Self employment	Salaried formal employment	Secondary	Secondary	Post-primary	secondary
ADH/254C/2010	Alupe Sub County Hospital	O.D	28/10/2010	2010-10-28	18563	2010	omoroi	asinge	asinge	Chakol	Teso	Teso South	Teso	Western	Yes	Village	Village	female	19	n/a	no	none	10	95	12	35.9	yes	yes	yes	yes	no	yes	2	3 or less	Parent	Parent	Parent	25	25	28	unemployed	Unemployed	Unemployed	Unemployed	Salaried formal employment	Primary	Primary	Primary	primary incomplete
ADH/255C/2010	Alupe Sub County Hospital	O.D	28/10/2010	2010-10-28	18563	2010	alupe	angorom	angorom	Chakol	Teso	Teso South	Teso	Western	Yes	Village	Village	male	12	n/a	no	none	9.8	69	14	36.6	yes	yes	yes	yes	no	no	0	0	Parent	Parent	Parent	25	25	27	Self employment	Self employment	Self employment	Informal/Self employment	Salaried formal employment	Primary	Primary	Primary	primary
ADH/256C/2010	Alupe Sub County Hospital	O.D	28/10/2010	2010-10-28	18563	2010	Adungosi	Adungosi	okame	Chakol	Teso	Teso South	Teso	Western	Yes	Village	Village	male	36	n/a	no	none	19.7	118	16	35.9	yes	yes	yes	yes	no	yes	3	3 or less	Parent	Parent	Parent	25	25	29	Salaried formal employment	Salaried formal employment	Salaried formal employment	Salaried formal employment	Salaried formal employment	tertiary	tertiary	Post-primary	tertiary
ADH/257C/2010	Alupe Sub County Hospital	O.D	28/10/2010	2010-10-28	18563	2010	Adungosi	Adungosi	amongura	Chakol	Teso	Teso South	Teso	Western	Yes	Village	Village	female	34	2007	no	none	16	87	16	36.8	yes	yes	yes	yes	no	yes	1	3 or less	Parent	Parent	Parent	18	18	23	Self employment	Self employment	Self employment	Informal/Self employment	Salaried formal employment	Secondary	Secondary	Post-primary	secondary
ADH/258C/2010	Alupe Sub County Hospital	O.D	28/10/2010	2010-10-28	18563	2010	Adungosi	Adungosi	amongura	Chakol	Teso	Teso South	Teso	Western	Yes	Village	Village	female	24	2008	no	none	12	82	14	36.4	yes	yes	yes	yes	no	no	0	0	Parent	Parent	Parent	30	30	35	Self employment	Self employment	Self employment	Informal/Self employment	Salaried formal employment	Secondary	Secondary	Post-primary	secondary incomplete
ADH/259C/2010	Alupe Sub County Hospital	O.D	28/10/2010	2010-10-28	18563	2010	alupe	angorom	angorom	Chakol	Teso	Teso South	Teso	Western	Yes	Village	Village	male	18	n/a	no	none	9.6	74	14	36	yes	yes	yes	yes	no	no	0	0	Parent	Parent	Parent	18	18	22	Self employment	Self employment	Self employment	Informal/Self employment	Salaried formal employment	Secondary	Secondary	Post-primary	secondary incomplete
ADH/260C/2010	Alupe Sub County Hospital	O.D	28/10/2010	2010-10-28	18563	2010	adongosi	adongosi	ongariama	Chakol	Teso	Teso South	Teso	Western	Yes	Village	Village	female	25	n/a	no	none	9.7	83	14	36.6	yes	yes	yes	yes	no	no	0	0	Parent	Parent	Parent	19	19	22	unemployed	Unemployed	Unemployed	Unemployed	Salaried formal employment	Primary	Primary	Primary	primary incomplete
ADH/261C/2010	Alupe Sub County Hospital	O.D	29/10/2010	2010-10-29	18564	2010	amaase	okame	okame	Chakol	Teso	Teso South	Teso	Western	Yes	Village	Village	female	31	n/a	no	none	13.9	111	12	35.7	yes	yes	yes	yes	no	no	0	0	Parent	Parent	Parent	28	28	30	Self employment	Self employment	Self employment	Informal/Self employment	Salaried formal employment	Primary	Primary	Primary	primary
ADH/262C/2010	Alupe Sub County Hospital	O.D	29/10/2010	2010-10-29	18564	2010	odukui	Alomodoi	amongura	Chakol	Teso	Teso South	Teso	Western	Yes	Village	Village	male	13	n/a	no	none	9.9	78	16	35.7	yes	yes	yes	yes	no	no	0	0	Parent	Parent	Parent	26	26	30	unemployed	Unemployed	Unemployed	Unemployed	unemployed	Primary	Primary	Primary	primary incomplete
ADH/263C/2010	Alupe Sub County Hospital	O.D	29/10/2010	2010-10-29	18564	2010	alomadoi	Alomodoi	Alomodoi	Chakol	Teso	Teso South	Teso	Western	Yes	Village	Village	female	14	n/a	no	none	8	91	12	36	yes	yes	yes	yes	no	yes	1	3 or less	Parent	Parent	Parent	32	32	37	unemployed	Unemployed	Unemployed	Unemployed	unemployed	Primary	Primary	Primary	primary incomplete
ADH/264C/2010	Alupe Sub County Hospital	O.D	29/10/2010	2010-10-29	18564	2010	amerikwai	Amerikwai	angorom	Chakol	Teso	Teso South	Teso	Western	Yes	Village	Village	male	120	n/a	yes	Lower primary	28	152	22	38.2	yes	yes	yes	yes	no	yes	2	3 or less	Parent	Parent	Parent	31	31	35	informal employment	Informal employment	Informal employment	Informal/Self employment	Salaried formal employment	Secondary	Secondary	Post-primary	secondary incomplete
ADH/265C/2010	Alupe Sub County Hospital	O.D	29/10/2010	2010-10-29	18564	2010	amongura	amongura	obuchum	Chakol	Teso	Teso South	Teso	Western	Yes	Village	Village	male	19	n/a	no	none	10.8	98	13	36.6	yes	yes	yes	yes	no	yes	2	3 or less	Parent	Parent	Parent	35	35	38	unemployed	Unemployed	Unemployed	Unemployed	unemployed	Primary	Primary	Primary	primary
ADH/266C/2010	Alupe Sub County Hospital	O.D	29/10/2010	2010-10-29	18564	2010	oseret	osuret	ateret	Amukura	Teso	Teso South	Teso	Western	Yes	Village	Village	male	29	n/a	no	none	12.5	110	12	35.8	yes	yes	yes	yes	no	yes	4 or more	4 or more	Parent	Parent	Parent	22	22	28	Self employment	Self employment	Self employment	Informal/Self employment	Salaried formal employment	Primary	Primary	Primary	primary
ADH/267C/2010	Alupe Sub County Hospital	O.D	29/10/2010	2010-10-29	18564	2010	Aget	angorom	angorom	Chakol	Teso	Teso South	Teso	Western	Yes	Village	Village	male	34	n/a	no	none	12	109	12	36.6	yes	yes	yes	yes	no	yes	4 or more	4 or more	Parent	Parent	Parent	29	29		unemployed	Unemployed	Unemployed	Unemployed	n/a	Primary	Primary	Primary	primary
ADH/268C/2010	Alupe Sub County Hospital	O.D	29/10/2010	2010-10-29	18564	2010	ngelechom	asinge	asinge	Chakol	Teso	Teso South	Teso	Western	Yes	Village	Village	male	26	n/a	no	none	10.6	79	16	40.5	yes	yes	yes	yes	no	no	0	0	Parent	Parent	Parent	20	20	21	unemployed	Unemployed	Unemployed	Unemployed	Salaried formal employment	Primary	Primary	Primary	primary incomplete
ADH/269C/2010	Alupe Sub County Hospital	O.D	29/10/2010	2010-10-29	18564	2010	ongaroi	ongaroi	ongaroi	Chakol	Teso	Teso South	Teso	Western	Yes	Village	Village	male	13	n/a	no	none	9	84	12	36.2	yes	yes	yes	yes	no	no	0	0	Parent	Parent	Parent	21	21	25	unemployed	Unemployed	Unemployed	Unemployed	Salaried formal employment	Secondary	Secondary	Post-primary	secondary incomplete
ADH/270C/2010	Alupe Sub County Hospital	O.D	29/10/2010	2010-10-29	18564	2010	bubene	mung'ang'a	shiande	mumias	Mumias	Kakamega	Kakamega	Western	Yes	Town	Town	male	108	n/a	no	none	30	141	19	37	yes	no	no	no	no	no	0	0	Parent	Parent	Parent	26	26	32	Unemployed	Unemployed	Unemployed	Unemployed	n/a	tertiary	tertiary	Post-primary	tertiary
ADH/271C/2010	Alupe Sub County Hospital	O.D	09/11/2010	2010-11-09	18575	2010	amaase	okame	amaase	Chakol	Teso	Teso South	Teso	Western	Yes	Village	Village	male	41	n/a	yes	Preschool	15	10	16	36.6	yes	no	no	no	no	yes	1	3 or less	Parent	Parent	Parent	33	33	45	Self employment	Self employment	Self employment	Informal/Self employment	Salaried formal employment	Primary	Primary	Primary	primary incomplete
ADH/272C/2010	Alupe Sub County Hospital	O.D	09/11/2010	2010-11-09	18575	2010	Angorom	alupe	angorom	Chakol	Teso	Teso South	Teso	Western	Yes	Village	Village	male	61	n/a	yes	Lower primary	20	116	17	36	yes	no	no	no	no	no	0	0	Other	Other	Other	20	20		Unemployed	Unemployed	Unemployed	Unemployed	n/a	Secondary	Secondary	Post-primary	secondary incomplete
ADH/273C/2010	Alupe Sub County Hospital	O.D	10/11/2010	2010-11-10	18576	2010	alumadoi	amongura	amongura	Chakol	Teso	Teso South	Teso	Western	Yes	Village	Village	male	19	2009	no	none	10.2	97	12	37.2	yes	yes	yes	yes	no	yes	2	3 or less	Parent	Parent	Parent	24	24	30	unemployed	Unemployed	Unemployed	Unemployed	unemployed	Primary	Primary	Primary	primary incomplete
ADH/274C/2010	Alupe Sub County Hospital	O.D	10/11/2010	2010-11-10	18576	2010	amongura	obuchum	amongura	Chakol	Teso	Teso South	Teso	Western	Yes	Village	Village	female	18	2009	no	none	12.2	78	17	36.6	yes	yes	yes	yes	no	yes	1	3 or less	Parent	Parent	Parent	20	20	35	unemployed	Unemployed	Unemployed	Unemployed	Salaried formal employment	Primary	Primary	Primary	primary incomplete
ADH/275C/2010	Alupe Sub County Hospital	O.D	10/11/2010	2010-11-10	18576	2010	kapine	kapine	bukhayo north	Nambale	Busia	Busia	Busia	Western	Yes	Village	Village	male	22	n/a	no	none	10.3	77	14	37.7	yes	yes	yes	yes	no	no	0	0	Parent	Parent	Parent	20	20	26	Self employment	Self employment	Self employment	Informal/Self employment	unemployed	Primary	Primary	Primary	primary
ADH/276C/2010	Alupe Sub County Hospital	O.D	10/11/2010	2010-11-10	18576	2010	Ojamii	Ojamii	amerikwai	Busia Township	busia	Busia	Busia	Western	Yes	Town	Town	male	36	n/a	no	none	12.3	82	15	36.9	yes	yes	yes	yes	no	no	0	0	Parent	Parent	Parent	38	38		Self employment	Self employment	Self employment	Informal/Self employment	n/a	Secondary	Secondary	Post-primary	secondary incomplete
ADH/277C/2010	Alupe Sub County Hospital	O.D	10/11/2010	2010-11-10	18576	2010	orias	apegei	akites	Chakol	Teso	Teso South	Teso	Western	Yes	Village	Village	female	48	n/a	no	none	17.5	115	16	36.4	yes	yes	yes	yes	no	yes	1	3 or less	Other	Other	Other	23	23	28	unemployed	Unemployed	Unemployed	Unemployed	Salaried formal employment	Primary	Primary	Primary	primary incomplete
ADH/278C/2010	Alupe Sub County Hospital	O.D	10/11/2010	2010-11-10	18576	2010	apegei	apegei	apegei	Chakol	Teso	Teso South	Teso	Western	Yes	Village	Village	male	15	2009	no	none	10	73	15	37	yes	yes	yes	yes	no	no	0	0	Parent	Parent	Parent	26	26	32	unemployed	Unemployed	Unemployed	Unemployed	Salaried formal employment	Primary	Primary	Primary	primary
ADH/279C/2010	Alupe Sub County Hospital	O.D	10/11/2010	2010-11-10	18576	2010	Alomodoi	amongura	amongura	Chakol	Teso	Teso South	Teso	Western	Yes	Village	Village	female	23	2008	no	none	9.1	76	14	37.3	yes	yes	yes	yes	no	no	0	0	Parent	Parent	Parent	17	17	20	Self employment	Self employment	Self employment	Informal/Self employment	Salaried formal employment	Primary	Primary	Primary	primary
ADH/280C/2010	Alupe Sub County Hospital	O.D	10/11/2010	2010-11-10	18576	2010	bungengi	bungengi	bukhayo west	Matayos	busia	Busia	Busia	Western	Yes	Village	Village	male	26	2008	no	none	11	91	14	36.9	yes	yes	yes	yes	no	yes	1	3 or less	Parent	Parent	Parent	20	20	28	Self employment	Self employment	Self employment	Informal/Self employment	Salaried formal employment	Primary	Primary	Primary	primary
ADH/281C/2010	Alupe Sub County Hospital	O.D	10/11/2010	2010-11-10	18576	2010	amaase	Amaase	amaase	Chakol	Teso	Teso South	Teso	Western	Yes	Village	Village	male	24	n/a	no	none	12.5	83	16	37.2	yes	yes	yes	yes	no	no	0	0	Parent	Parent	Parent	23	23	27	Self employment	Self employment	Self employment	Informal/Self employment	Salaried formal employment	Primary	Primary	Primary	primary complete
ADH/282C/2010	Alupe Sub County Hospital	O.D	10/11/2010	2010-11-10	18576	2010	ngelechom	ngelechom	asinge	Chakol	Teso	Teso South	Teso	Western	Yes	Village	Village	male	48	n/a	yes	Preschool	17.3	117	17	37.5	yes	yes	yes	yes	no	no	0	0	Parent	Parent	Parent	32	32	36	unemployed	Unemployed	Unemployed	Unemployed	unemployed	Primary	Primary	Primary	primary incomplete
ADH/283C/2010	Alupe Sub County Hospital	O.D	10/11/2010	2010-11-10	18576	2010	Angorom	alupe	angorom	Chakol	Teso	Teso South	Teso	Western	Yes	Village	Village	male	18	2009	no	none	13	79	14	40	yes	yes	yes	yes	no	yes	1	3 or less	Parent	Parent	Parent	21	21	23	Self employment	Self employment	Self employment	Informal/Self employment	Salaried formal employment	Secondary	Secondary	Post-primary	secondary incomplete
ADH/284C/2010	Alupe Sub County Hospital	O.D	10/11/2010	2010-11-10	18576	2010	akites	asinge	alumadoi	Chakol	Teso	Teso South	Teso	Western	Yes	Village	Village	female	24	n/a	no	none	9.4	72	14	39.9	yes	yes	yes	yes	no	no	0	0	Parent	Parent	Parent	23	23	28	unemployed	Unemployed	Unemployed	Unemployed	Salaried formal employment	Primary	Primary	Primary	primary incomplete
ADH/285C/2010	Alupe Sub County Hospital	O.D	10/11/2010	2010-11-10	18576	2010	Adungosi	Adungosi	amongura	Chakol	Teso	Teso South	Teso	Western	Yes	Village	Village	male	14	n/a	no	none	10.7	78	12	37.2	yes	yes	yes	yes	no	no	0	0	Parent	Parent	Parent	18	18	18	Self employment	Self employment	Self employment	Informal/Self employment	Salaried formal employment	Secondary	Secondary	Post-primary	secondary incomplete
ADH/286C/2010	Alupe Sub County Hospital	O.D	10/11/2010	2010-11-10	18576	2010	Adungosi	Adungosi	amongura	Chakol	Teso	Teso South	Teso	Western	Yes	Village	Village	male	30	n/a	no	none	16.8	102	12	36.7	yes	yes	yes	yes	no	no	0	0	Parent	Parent	Parent	22	22	28	Self employment	Self employment	Self employment	Informal/Self employment	Salaried formal employment	Primary	Primary	Primary	primary
ADH/287C/2010	Alupe Sub County Hospital	O.D	10/11/2010	2010-11-10	18576	2010	amerikwai	Amerikwai	angorom	Chakol	Teso	Teso South	Teso	Western	Yes	Village	Village	female	39	n/a	no	none	18.8	96	14	36.6	yes	yes	yes	yes	no	yes	1	3 or less	Grandparent	Parent	Parent	23	23	28	Self employment	Self employment	Self employment	Informal/Self employment	Salaried formal employment	Secondary	Secondary	Post-primary	secondary incomplete
ADH/288C/2010	Alupe Sub County Hospital	O.D	10/11/2010	2010-11-10	18576	2010	amerikwai	Amerikwai	angorom	Chakol	Teso	Teso South	Teso	Western	Yes	Village	Village	female	51	n/a	yes	Preschool	25.3	97	16	35.8	yes	yes	yes	yes	no	no	0	0	Grandparent	Grandparent	Other	48	48	55	Salaried formal employment	Salaried formal employment	Salaried formal employment	Salaried formal employment	Salaried formal employment	tertiary	tertiary	Post-primary	tertiary
ADH/289C/2010	Alupe Sub County Hospital	O.D	10/11/2010	2010-11-10	18576	2010	Aterait	aterait	apegei	Chakol	Teso	Teso South	Teso	Western	Yes	Village	Village	female	24	2008	no	none	12.5	87	14	38.8	yes	yes	yes	yes	no	no	0	0	Parent	Parent	Parent	18	18	20	unemployed	Unemployed	Unemployed	Unemployed	Salaried formal employment	Primary	Primary	Primary	primary
ADH/290C/2010	Alupe Sub County Hospital	O.D	11/11/2010	2010-11-11	18577	2010	ongariama	amongura	amongura	Chakol	Teso	Teso South	Teso	Western	Yes	Village	Village	male	48	n/a	yes	Preschool	23	123	18	36.8	yes	yes	yes	yes	no	no	0	0	Parent	Parent	Parent	40	40		unemployed	Unemployed	Unemployed	Unemployed	Salaried formal employment	Primary	Primary	Primary	primary incomplete
ADH/291C/2010	Alupe Sub County Hospital	O.D	11/11/2010	2010-11-11	18577	2010	Aterait	aterait	apegei	Chakol	Teso	Teso South	Teso	Western	Yes	Village	Village	male	96	n/a	yes	Lower primary	20	126	18	36.1	yes	yes	yes	yes	no	no	0	0	Parent	Parent	Parent	21	21	28	Casual worker	Informal employment	Informal employment	Informal/Self employment	Salaried formal employment	Primary	Primary	Primary	primary complete
ADH/292C/2010	Alupe Sub County Hospital	O.D	11/11/2010	2010-11-11	18577	2010	angurai	angurai	amagoro	Chakol	Teso	Teso South	Teso	Western	Yes	Village	Village	female	23	2010	no	none	13.1	97	16	35.6	yes	yes	yes	yes	no	no	0	0	Parent	Parent	Parent	23	23		Self employment	Self employment	Self employment	Informal/Self employment	Salaried formal employment	Primary	Primary	Primary	primary incomplete
ADH/293C/2010	Alupe Sub County Hospital	O.D	11/11/2010	2010-11-11	18577	2010	monyale	Nambale	bukhayo west	Nambale	Busia	Busia	Busia	Western	Yes	Town	Town	female	20	n/a	no	none	10	97	14	36.4	yes	yes	yes	yes	no	no	0	0	Grandparent	Grandparent	Other	55	55		unemployed	Unemployed	Unemployed	Unemployed	n/a	No formal education	No formal education	No formal education	no formal education
ADH/294C/2010	Alupe Sub County Hospital	O.D	12/11/2010	2010-11-12	18578	2010	sege	ugenya	ugenya north	ukwale	ugenya	Ugenya	Ugenya	Nyanza	No	Village	Village	male	144	n/a	yes	Upper primary	38	156	20	36	yes	no	no	no	no	no	0	0	Grandparent	Grandparent	Other	58	58		Self employment	Self employment	Self employment	Informal/Self employment	n/a	Primary	Primary	Primary	primary
ADH/295C/2010	Alupe Sub County Hospital	O.D	12/11/2010	2010-11-12	18578	2010	okook	okook	akoret	Amukura	Teso	Teso South	Teso	Western	Yes	Village	Village	female	44	n/a	no	none	12	105	12	37.9	yes	no	no	no	no	no	0	0	Parent	Parent	Parent	35	35	41	Self employment	Self employment	Self employment	Informal/Self employment	Salaried formal employment	Secondary	Secondary	Post-primary	secondary incomplete
ADH/296C/2010	Alupe Sub County Hospital	O.D	12/11/2010	2010-11-12	18578	2010	asinge	asinge	apegei	Chakol	Teso	Teso South	Teso	Western	Yes	Village	Village	female	27	n/a	no	none	13.2	111	14	36.6	yes	yes	yes	yes	no	yes	2	3 or less	Parent	Parent	Parent	19	19	23	unemployed	Unemployed	Unemployed	Unemployed	Salaried formal employment	Secondary	Secondary	Post-primary	secondary
ADH/297C/2010	Alupe Sub County Hospital	O.D	12/11/2010	2010-11-12	18578	2010	Alomodoi	Alomodoi	Alomodoi	Chakol	Teso	Teso South	Teso	Western	Yes	Village	Village	male	50	n/a	no	none	22	138	16	37.6	yes	no	no	no	no	no	0	0	Parent	Parent	Parent	32	32	27	Self employment	Self employment	Self employment	Informal/Self employment	Salaried formal employment	Primary	Primary	Primary	primary
ADH/298C/2010	Alupe Sub County Hospital	O.D	12/11/2010	2010-11-12	18578	2010	Aget	angorom	angorom	Chakol	Teso	Teso South	Teso	Western	Yes	Village	Village	female	18	2010	no	none	12.3	78	14	38.6	yes	yes	yes	yes	no	yes	2	3 or less	Parent	Parent	Parent	29	29	36	unemployed	Unemployed	Unemployed	Unemployed	Salaried formal employment	Primary	Primary	Primary	primary incomplete
ADH/299C/2010	Alupe Sub County Hospital	O.D	15/11/2010	2010-11-15	18581	2010	sikalila	sikalila	elukongo	Butula	Butula	Busia	Busia	Western	Yes	Village	Village	male	14	2009	no	none	9	78	12	36.4	yes	yes	yes	yes	no	yes	1	3 or less	Parent	Parent	Parent	28	28	40	unemployed	Unemployed	Unemployed	Unemployed	Salaried formal employment	Secondary	Secondary	Post-primary	secondary
ADH/300C/2010	Alupe Sub County Hospital	O.D	16/11/2010	2010-11-16	18582	2010	kifangu	Okiludu	ojude	Chakol	Teso	Teso South	Teso	Western	Yes	Village	Village	female	50	2008	no	none	11.4	89	10	36.6	yes	yes	yes	yes	no	no	0	0	Parent	Parent	Parent	27	27	29	unemployed	Unemployed	Unemployed	Unemployed	Salaried formal employment	tertiary	tertiary	Post-primary	tertiary
ADH/301C/2010	Alupe Sub County Hospital	O.D	17/11/2010	2010-11-17	18583	2010	alomadoi	Alomodoi	amongura	Chakol	Teso	Teso South	Teso	Western	Yes	Village	Village	female	13	n/a	no	none	8.6	88	12	36.6	yes	yes	yes	yes	no	no	0	0	Parent	Parent	Parent	20	20	23	unemployed	Unemployed	Unemployed	Unemployed	Salaried formal employment	Primary	Primary	Primary	primary
ADH/302C/2010	Alupe Sub County Hospital	O.D	17/11/2010	2010-11-17	18583	2010	oshete	kalewa	kalewa	Amukura	amukura	Teso South	Teso	Western	Yes	Village	Village	male	46	2007	no	none	14.9	106	14	36.1	yes	yes	yes	yes	no	no	0	0	Parent	Parent	Parent	28	28		Self employment	Self employment	Self employment	Informal/Self employment	Salaried formal employment	Primary	Primary	Primary	primary
ADH/303C/2010	Alupe Sub County Hospital	O.D	17/11/2010	2010-11-17	18583	2010	Angorom	alupe	angorom	Chakol	Teso	Teso South	Teso	Western	Yes	Village	Village	female	18	n/a	no	none	8.9	103	14	36.6	yes	yes	yes	yes	no	no	0	0	Parent	Parent	Parent	43	43	47	unemployed	Unemployed	Unemployed	Unemployed	Salaried formal employment	Primary	Primary	Primary	primary incomplete
ADH/304C/2010	Alupe Sub County Hospital	O.D	17/11/2010	2010-11-17	18583	2010	Aget	Amerikwai	angorom	Chakol	Teso	Teso South	Teso	Western	Yes	Village	Village	male	144	n/a	yes	Upper primary	35	146	18	37.2	yes	yes	yes	yes	no	no	0	0	Grandparent	Grandparent	Other	72	72		retired	Unemployed	Unemployed	Unemployed	n/a	tertiary	tertiary	Post-primary	tertiary
ADH/305C/2010	Alupe Sub County Hospital	O.D	17/11/2010	2010-11-17	18583	2010	Angorom	alupe	angorom	Chakol	Teso	Teso South	Teso	Western	Yes	Village	Village	female	22	n/a	no	none	9.8	95	14	36.2	yes	yes	yes	yes	no	no	0	0	Parent	Parent	Parent	23	23	26	unemployed	Unemployed	Unemployed	Unemployed	student	Secondary	Secondary	Post-primary	secondary
ADH/306C/2010	Alupe Sub County Hospital	O.D	17/11/2010	2010-11-17	18583	2010	alomadoi	Alomodoi	amongura	Chakol	Teso	Teso South	Teso	Western	Yes	Village	Village	female	18	2009	no	none	8.2	59	10	37.6	yes	yes	yes	yes	no	no	0	0	Parent	Parent	Parent	21	21	48	unemployed	Unemployed	Unemployed	Unemployed	unemployed	Primary	Primary	Primary	primary
ADH/307C/2010	Alupe Sub County Hospital	O.D	18/11/2010	2010-11-18	18584	2010	alupe	alupe	angorom	Chakol	Teso	Teso South	Teso	Western	Yes	Village	Village	female	18	n/a	no	none	7.9	78	12	37.7	yes	yes	yes	yes	no	no	0	0	Parent	Parent	Parent	24	24		unemployed	Unemployed	Unemployed	Unemployed	n/a	Primary	Primary	Primary	primary incomplete
ADH/308C/2010	Alupe Sub County Hospital	O.D	18/11/2010	2010-11-18	18584	2010	alomadoi	Alomodoi	amongura	Chakol	Teso	Teso South	Teso	Western	Yes	Village	Village	female	38	n/a	no	none	15.6	120	16	36.7	yes	yes	yes	yes	no	no	0	0	Other	Other	Other	30	30		Unemployed	Unemployed	Unemployed	Unemployed	n/a	tertiary	tertiary	Post-primary	tertiary
ADH/309C/2010	Alupe Sub County Hospital	O.D	18/11/2010	2010-11-18	18584	2010	amaase	Amaase	okame	Chakol	Teso	Teso South	Teso	Western	Yes	Village	Village	female	18	n/a	no	none	9.2	96	12	37.6	yes	yes	yes	yes	no	yes	1	3 or less	Parent	Parent	Parent	22	22		unemployed	Unemployed	Unemployed	Unemployed	n/a	Primary	Primary	Primary	primary
ADH/310C/2010	Alupe Sub County Hospital	O.D	18/11/2010	2010-11-18	18584	2010	Ojamii	Amerikwai	angorom	Chakol	Teso	Teso South	Teso	Western	Yes	Village	Village	female	16	n/a	no	none	11.4	78	14	36.9	yes	yes	yes	yes	no	no	0	0	Parent	Parent	Parent	18	18	20	unemployed	Unemployed	Unemployed	Unemployed	unemployed	Primary	Primary	Primary	primary
ADH/311C/2010	Alupe Sub County Hospital	O.D	18/11/2010	2010-11-18	18584	2010	odukui	odukui	apegei	Chakol	Teso	Teso South	Teso	Western	Yes	Village	Village	female	24	n/a	no	none	11.4	98	14	36.5	yes	yes	yes	yes	no	no	0	0	Parent	Parent	Parent	37	37		unemployed	Unemployed	Unemployed	Unemployed	unemployed	No formal education	No formal education	No formal education	no formal education
ADH/312C/2010	Alupe Sub County Hospital	O.D	18/11/2010	2010-11-18	18584	2010	okiludu	Okiludu	ochude	Chakol	Teso	Teso South	Teso	Western	Yes	Village	Village	male	27	n/a	no	none	12.5	103	14	36.4	yes	yes	yes	yes	no	no	0	0	Parent	Parent	Parent	20	20	27	unemployed	Unemployed	Unemployed	Unemployed	unemployed	No formal education	No formal education	No formal education	no formal education
ADH/313C/2010	Alupe Sub County Hospital	O.D	18/11/2010	2010-11-18	18584	2010	nambale	Township	Township	Busia Township	Nambale	Busia	Busia	Western	Yes	Town	Town	female	24	n/a	no	none	12	86	15	36.7	yes	yes	yes	yes	no	yes	1	3 or less	Parent	Parent	Parent	29	29	36	Self employment	Self employment	Self employment	Informal/Self employment	Salaried formal employment	Secondary	Secondary	Post-primary	secondary incomplete
ADH/314C/2010	Alupe Sub County Hospital	O.D	18/11/2010	2010-11-18	18584	2010	Okwate	Akoret	ateret	Amukura	Teso	Teso South	Teso	Western	Yes	Village	Village	male	17	n/a	no	none	12.8	87	12	36.5	yes	yes	yes	yes	no	no	0	0	Parent	Parent	Parent	26	26	30	unemployed	Unemployed	Unemployed	Unemployed	Salaried formal employment	tertiary	tertiary	Post-primary	tertiary
ADH/315C/2010	Alupe Sub County Hospital	O.D	19/11/2010	2010-11-19	18585	2010	ongariama	okame	Chakol	Chakol	Teso	Teso South	Teso	Western	Yes	Village	Village	male	144	n/a	yes	Upper primary	30	144	20	36.2	yes	no	no	no	no	yes	1	3 or less	Parent	Parent	Parent	38	38	42	Self employment	Self employment	Self employment	Informal/Self employment	unemployed	Primary	Primary	Primary	primary
ADH/316C/2010	Alupe Sub County Hospital	O.D	19/11/2010	2010-11-19	18585	2010	amukura	amukura	amukura	Amukura	Teso South	Teso South	Teso	Western	Yes	Town	Town	female	41	n/a	yes	Preschool	15	98	17	36.3	yes	no	no	no	no	no	0	0	Parent	Parent	Parent	30	30	35	Salaried formal employment	Salaried formal employment	Salaried formal employment	Salaried formal employment	Salaried formal employment	tertiary	tertiary	Post-primary	tertiary
ADH/317C/2010	Alupe Sub County Hospital	O.D	22/11/2010	2010-11-22	18588	2010	ongaroi	okame	okame	Chakol	Teso	Teso South	Teso	Western	Yes	Village	Village	male	48	n/a	no	none	17	99	17	36.9	yes	yes	yes	yes	no	yes	1	3 or less	Parent	Parent	Parent	26	26	32	unemployed	Unemployed	Unemployed	Unemployed	Salaried formal employment	Primary	Primary	Primary	primary
ADH/318C/2010	Alupe Sub County Hospital	O.D	22/11/2010	2010-11-22	18588	2010	Alomodoi	amongura	amongura	Chakol	Teso	Teso South	Teso	Western	Yes	Village	Village	male	24	n/a	no	none	14.3	96	16	37	yes	yes	yes	yes	no	yes	4 or more	4 or more	Parent	Parent	Parent	22	22	25	unemployed	Unemployed	Unemployed	Unemployed	Salaried formal employment	No formal education	No formal education	No formal education	no formal education
ADH/319C/2010	Alupe Sub County Hospital	O.D	22/11/2010	2010-11-22	18588	2010	salama	n/a	manyaa	n/a	Teso	Teso	Teso	Western	Yes	Village	Village	male	20	2009	no	none	8.6	69	12	37	yes	yes	yes	yes	no	yes	1	3 or less	Parent	Parent	Parent	25	25	60	unemployed	Unemployed	Unemployed	Unemployed	unemployed	No formal education	No formal education	No formal education	no formal education
ADH/320C/2010	Alupe Sub County Hospital	O.D	22/11/2010	2010-11-22	18588	2010	alupe	angorom	angorom	Chakol	Teso	Teso South	Teso	Western	Yes	Village	Village	male	12	n/a	no	none	9.1	68	14	37.9	yes	yes	yes	yes	no	yes	1	3 or less	Grandparent	Grandparent	Other				unemployed	Unemployed	Unemployed	Unemployed	unemployed	No formal education	No formal education	No formal education	no formal education
ADH/321C/2010	Alupe Sub County Hospital	O.D	22/11/2010	2010-11-22	18588	2010	Alomodoi	Alomodoi	Alomodoi	Chakol	Teso	Teso South	Teso	Western	Yes	Village	Village	female	30	2008	no	none	12.5	86	14	37.4	yes	yes	yes	yes	no	yes	1	3 or less	Parent	Parent	Parent	29	29	33	unemployed	Unemployed	Unemployed	Unemployed	unemployed	Primary	Primary	Primary	primary incomplete
ADH/322C/2010	Alupe Sub County Hospital	O.D	22/11/2010	2010-11-22	18588	2010	ongariama	angorom	ongariama	Chakol	Teso	Teso South	Teso	Western	Yes	Village	Village	male	14	n/a	no	none	9.8	73	15	36.3	yes	yes	yes	yes	no	yes	1	3 or less	Parent	Parent	Parent	25	25	35	unemployed	Unemployed	Unemployed	Unemployed	Salaried formal employment	Primary	Primary	Primary	primary incomplete
ADH/323C/2010	Alupe Sub County Hospital	O.D	22/11/2010	2010-11-22	18588	2010	ongariama	angorom	ongariama	Chakol	Teso	Teso South	Teso	Western	Yes	Village	Village	female	15	n/a	no	none	8.3	72	12	36.7	yes	yes	yes	yes	no	no	0	0	Parent	Parent	Parent	20	20	22	Unemployed	Unemployed	Unemployed	Unemployed	Salaried formal employment	Secondary	Secondary	Post-primary	Secondary
ADH/324C/2010	Alupe Sub County Hospital	O.D	22/11/2010	2010-11-22	18588	2010	apegei	apegei	akites	Chakol	Teso	Teso South	Teso	Western	Yes	Village	Village	female	28	n/a	no	none	10.9	87	15	36.5	yes	yes	yes	yes	no	yes	2	3 or less	Parent	Parent	Parent	32	32	35	unemployed	Unemployed	Unemployed	Unemployed	Salaried formal employment	Primary	Primary	Primary	primary incomplete
ADH/325C/2010	Alupe Sub County Hospital	O.D	22/11/2010	2010-11-22	18588	2010	alupe	alupe	angorom	Chakol	Teso	Teso South	Teso	Western	Yes	Village	Village	female	24	n/a	no	none	12	98	12	36	yes	yes	yes	yes	no	yes	4 or more	4 or more	Parent	Parent	Parent	26	26		informal employment	Informal employment	Informal employment	Informal/Self employment	n/a	Primary	Primary	Primary	primary incomplete
ADH/326C/2010	Alupe Sub County Hospital	O.D	23/11/2010	2010-11-23	18589	2010	Burumba	Burumba	Township	Matayos	busia	Busia	Busia	Western	Yes	Town	Town	female	108	n/a	yes	Upper primary	31	147	17	36.6	yes	no	no	no	no	yes	1	3 or less	Other	Other	Other	18	18		Unemployed	Unemployed	Unemployed	Unemployed	n/a	Secondary	Secondary	Post-primary	Secondary
ADH/327C/2010	Alupe Sub County Hospital	O.D	24/11/2010	2010-11-24	18590	2010	alupe	alupe	angorom	Chakol	Teso	Teso South	Teso	Western	Yes	Village	Village	male	14	n/a	no	none	9.8	73	12	36.8	yes	yes	yes	yes	no	no	0	0	Parent	Parent	Parent	18	18	23	Self employment	Self employment	Self employment	Informal/Self employment	Salaried formal employment	Primary	Primary	Primary	primary
ADH/328C/2010	Alupe Sub County Hospital	O.D	24/11/2010	2010-11-24	18590	2010	Angorom	alupe	angorom	Chakol	Teso	Teso South	Teso	Western	Yes	Village	Village	female	37	n/a	no	none	20	114	20	36.8	yes	yes	yes	yes	no	no	0	0	Parent	Parent	Parent	20	20		unemployed,Unemployed	Unemployed	Unemployed	Unemployed	n/a	Secondary	Secondary	Post-primary	secondary
ADH/329C/2010	Alupe Sub County Hospital	O.D	24/11/2010	2010-11-24	18590	2010	bukalamu	bukalamu	mundika	Matayos	busia	Busia	Busia	Western	Yes	Town	Town	male	120	n/a	yes	Upper primary	35	151	25	37.6	yes	yes	no	no	no	no	0	0	Grandparent	Grandparent	Other	56	56		unemployed	Unemployed	Unemployed	Unemployed	n/a	tertiary	tertiary	Post-primary	tertiary
ADH/330C/2010	Alupe Sub County Hospital	O.D	24/11/2010	2010-11-24	18590	2010	akites	asinge	asinge	Chakol	Teso	Teso South	Teso	Western	Yes	Village	Village	female	14	n/a	no	none	12	82	12	36.8	yes	yes	yes	yes	no	no	0	0	Parent	Parent	Parent	26	26	28	Salaried formal employment	Salaried formal employment	Salaried formal employment	Salaried formal employment	Salaried formal employment	tertiary	tertiary	Post-primary	tertiary
ADH/331C/2010	Alupe Sub County Hospital	O.D	24/11/2010	2010-11-24	18590	2010	Buteba(UG)	n/a	n/a	n/a	Busia (Uganda)	Busia (Uganda)	Busia (Uganda)	East Uganda	No	Town	Town	male	108	n/a	yes	Lower primary	28	138	20	37.8	yes	no	no	no	no	yes	1	3 or less	Parent	Parent	Parent	20	20	36	unemployed,Unemployed	Unemployed	Unemployed	Unemployed	Salaried formal employment	tertiary	tertiary	Post-primary	tertiary
ADH/332C/2010	Alupe Sub County Hospital	O.D	24/11/2010	2010-11-24	18590	2010	amongura	amongura	amongura	Chakol	Teso	Teso South	Teso	Western	Yes	Village	Village	female	54	n/a	no	none	32	152	22	36.7	yes	no	no	no	no	no	0	0	Parent	Parent	Parent	28	28	33	unemployd	Unemployed	Unemployed	Unemployed	Salaried formal employment	Primary	Primary	Primary	primary incomplete
ADH/333C/2010	Alupe Sub County Hospital	O.D	24/11/2010	2010-11-24	18590	2010	odukui	otimong	odukui	Chakol	Teso	Teso South	Teso	Western	Yes	Village	Village	male	60	n/a	no	none	27	138	22	37.2	yes	yes	yes	yes	no	no	0	0	Parent	Parent	Parent	22	22	28	Salaried formal employment	Salaried formal employment	Salaried formal employment	Salaried formal employment	Salaried formal employment	tertiary	tertiary	Post-primary	tertiary
ADH/334C/2010	Alupe Sub County Hospital	O.D	24/11/2010	2010-11-24	18590	2010	ongariama	ongariama	ongariama	Chakol	Teso	Teso South	Teso	Western	Yes	Village	Village	male	29	n/a	no	none	14.6	112	16	36.6	yes	yes	yes	yes	no	no	0	0	Parent	Parent	Parent	22	22		unemployed	Unemployed	Unemployed	Unemployed	n/a	No formal education	No formal education	No formal education	no formal education
ADH/335C/2010	Alupe Sub County Hospital	O.D	24/11/2010	2010-11-24	18590	2010	amaase	Amaase	asinge	Chakol	Teso	Teso South	Teso	Western	Yes	Village	Village	female	72	n/a	no	none	34	148	22	37.8	yes	no	no	no	no	no	0	0	Parent	Parent	Parent	32	32	48	unemployed	Unemployed	Unemployed	Unemployed	Salaried formal employment	tertiary	tertiary	Post-primary	tertiary
ADH/336C/2010	Alupe Sub County Hospital	O.D	25/11/2010	2010-11-25	18591	2010	amaase	Amaase	amongura	Chakol	Teso	Teso South	Teso	Western	Yes	Village	Village	male	38	n/a	no	none	15.1	91	17	35.5	yes	yes	yes	yes	no	no	0	0	Parent	Parent	Parent	28	28	32	unemployed	Unemployed	Unemployed	Unemployed	Salaried formal employment	Primary	Primary	Primary	primary incomplete
ADH/337C/2010	Alupe Sub County Hospital	O.D	25/11/2010	2010-11-25	18591	2010	Alomodoi	Alomodoi	Alomodoi	Chakol	Teso	Teso South	Teso	Western	Yes	Village	Village	female	15	n/a	no	none	11.8	84	16	37.6	yes	yes	yes	yes	no	yes	1	3 or less	Parent	Parent	Parent	23	23	28	Self employment	Self employment	Self employment	Informal/Self employment	Salaried formal employment	Primary	Primary	Primary	primary
ADH/338C/2010	Alupe Sub County Hospital	O.D	25/11/2010	2010-11-25	18591	2010	okiludu	otimong	otimong	Chakol	Teso	Teso South	Teso	Western	Yes	Village	Village	female	14	n/a	no	none	8.7	77	14	36.5	yes	yes	yes	yes	no	no	0	0	Parent	Parent	Parent	36	36	38	Self employment	Self employment	Self employment	Informal/Self employment	Salaried formal employment	Secondary	Secondary	Post-primary	secondary incomplete
ADH/339C/2010	Alupe Sub County Hospital	O.D	25/11/2010	2010-11-25	18591	2010	osopotoit	alupe	angorom	Chakol	Teso	Teso South	Teso	Western	Yes	Village	Village	male	30	n/a	no	none	12	92	14	36.2	yes	yes	yes	yes	no	no	0	0	Parent	Parent	Parent	20	20	20	Self employment	Self employment	Self employment	Informal/Self employment	Salaried formal employment	Secondary	Secondary	Post-primary	secondary
ADH/340C/2010	Alupe Sub County Hospital	O.D	26/11/2010	2010-11-26	18592	2010	Alomodoi	amongura	amongura	Chakol	Teso	Teso South	Teso	Western	Yes	Village	Village	female	60	n/a	no	none	23	141	18	37.1	yes	yes	no	no	no	yes	1	3 or less	Parent	Parent	Parent	23	23	25	Self employment	Self employment	Self employment	Informal/Self employment	casual worker	Secondary	Secondary	Post-primary	secondary incomplete
ADH/341C/2010	Alupe Sub County Hospital	O.D	26/11/2010	2010-11-26	18592	2010	bwamani	mayenje	Township	Busia Township	busia	Busia	Busia	Western	Yes	Town	Town	female	16	n/a	no	none	10	72	14	36.5	yes	yes	yes	yes	no	yes	1	3 or less	Parent	Parent	Parent	18	18		unemployed	Unemployed	Unemployed	Unemployed	n/a	Primary	Primary	Primary	primary incomplete
ADH/342C/2010	Alupe Sub County Hospital	O.D	26/11/2010	2010-11-26	18592	2010	kwirale	kwirale	igara	Nambale	Busia	Busia	Busia	Western	Yes	Town	Town	female	31	n/a	no	none	13.8	87	12	36.6	yes	yes	yes	yes	no	no	0	0	Parent	Parent	Parent	26	26	30	Self employment	Self employment	Self employment	Informal/Self employment	Salaried formal employment	Primary	Primary	Primary	primary
ADH/343C/2010	Alupe Sub County Hospital	O.D	26/11/2010	2010-11-26	18592	2010	Apokor	apokor	kaujacto	Amukura	Teso	Teso South	Teso	Western	Yes	Village	Village	female	132	n/a	no	none	34	143	18	38	yes	yes	no	no	no	yes	1	3 or less	Other	Other	Other	22	22		unemployed	Unemployed	Unemployed	Unemployed	n/a	tertiary	tertiary	Post-primary	tertiary
ADH/344C/2010	Alupe Sub County Hospital	O.D	26/11/2010	2010-11-26	18592	2010	amaase	kajoni	amaase	Chakol	Teso	Teso South	Teso	Western	Yes	Village	Village	male	84	n/a	no	none	15	114	16	36.2	yes	yes	no	no	no	no	0	0	Parent	Parent	Parent	22	22	29	Self employment	Self employment	Self employment	Informal/Self employment	unemployed	Secondary	Secondary	Post-primary	secondary incomplete
ADH/345C/2010	Alupe Sub County Hospital	O.D	26/11/2010	2010-11-26	18592	2010	bungengi	bungengi	bukhayo	Matayos	busia	Busia	Busia	Western	Yes	Village	Village	female	144	n/a	yes	Upper primary	45	158	21	37.3	yes	yes	no	no	no	no	0	0	Parent	Parent	Parent	38	38	40	Salaried formal employment	Salaried formal employment	Salaried formal employment	Salaried formal employment	Salaried formal employment	tertiary	tertiary	Post-primary	tertiary
ADH/346C/2010	Alupe Sub County Hospital	O.D	29/11/2010	2010-11-29	18595	2010	sofia uganda	busia	busia	busia	Busia (Uganda)	Busia (Uganda)	Busia (Uganda)	East Uganda	No	Town	Town	male	132	n/a	yes	Upper primary	25	138	16	36.2	yes	yes	no	no	no	yes	2	3 or less	Parent	Parent	Parent	23	23	36	Self employment	Self employment	Self employment	Informal/Self employment	Salaried formal employment	tertiary	tertiary	Post-primary	tertiary
ADH/347C/2010	Alupe Sub County Hospital	O.D	29/11/2010	2010-11-29	18595	2010	osuai	achit	asinge	Chakol	Teso	Teso South	Teso	Western	Yes	Village	Village	female	72	n/a	yes	Preschool	20	118	16	35.8	yes	yes	no	no	no	yes	1	3 or less	Grandparent	Grandparent	Other	57	57	65	unemployed	Unemployed	Unemployed	Unemployed	Salaried formal employment	Secondary	Secondary	Post-primary	secondary incomplete
ADH/348C/2010	Alupe Sub County Hospital	O.D	29/11/2010	2010-11-29	18595	2010	malaba	amoni	akadetewa	Amagoro	Teso	Teso North	Teso	Western	Yes	Town	Town	male	18	n/a	no	none	11	84	16	36.5	yes	yes	yes	yes	no	no	0	0	Parent	Parent	Parent	24	24	26	Unemployed	Unemployed	Unemployed	Unemployed	Salaried formal employment	tertiary	tertiary	Post-primary	tertiary
ADH/349C/2010	Alupe Sub County Hospital	O.D	29/11/2010	2010-11-29	18595	2010	malaba	amoni	akdetewa	Amagoro	Teso	Teso North	Teso	Western	Yes	Town	Town	female	84	n/a	yes	Lower primary	25	101	16	36.6	yes	yes	yes	yes	no	no	0	0	Parent	Parent	Parent	22	22	34	Self employment	Self employment	Self employment	Informal/Self employment	Salaried formal employment	Secondary	Secondary	Post-primary	secondary
ADH/350C/2010	Alupe Sub County Hospital	O.D	12/01/2010	2010-01-12	18274	2010	okame	adongosi	adongosi	Chakol	Teso	Teso South	Teso	Western	Yes	Village	Village	male	14	n/a	no	none	9.8	77	12	38.4	yes	yes	yes	yes	no	no	0	0	Parent	Parent	Parent	22	22	24	unemployed	Unemployed	Unemployed	Unemployed	unemployed	No formal education	No formal education	No formal education	no formal education
ADH/351C/2010	Alupe Sub County Hospital	O.D	12/01/2010	2010-01-12	18274	2010	alomadoi	amongura	amongura	Chakol	Teso	Teso South	Teso	Western	Yes	Village	Village	female	27	n/a	no	none	13.9	96	14	36.6	yes	yes	yes	yes	no	yes	1	3 or less	Parent	Parent	Parent	20	20	26	unemployed	Unemployed	Unemployed	Unemployed	unemployed	Secondary	Secondary	Post-primary	secondary
ADH/352C/2010	Alupe Sub County Hospital	O.D	12/01/2010	2010-01-12	18274	2010	Angorom	alupe	angorom	Chakol	Teso	Teso South	Teso	Western	Yes	Village	Village	female	17	n/a	no	none	10	69	12	36.6	yes	yes	yes	yes	no	no	0	0	Parent	Parent	Parent	22	22		unemployed	Unemployed	Unemployed	Unemployed	Salaried formal employment	Primary	Primary	Primary	primary incomplete
ADH/353C/2010	Alupe Sub County Hospital	O.D	12/01/2010	2010-01-12	18274	2010	okame	adongosi	okame	Chakol	Teso	Teso South	Teso	Western	Yes	Village	Village	female	53	n/a	yes	Preschool	13.9	109	14	36.4	yes	yes	yes	yes	no	no	0	0	Parent	Parent	Parent	26	26		unemployed	Unemployed	Unemployed	Unemployed	n/a	No formal education	No formal education	No formal education	no formal education
ADH/354C/2010	Alupe Sub County Hospital	O.D	12/01/2010	2010-01-12	18274	2010	Adungosi	okame	adongosi	Chakol	Teso	Teso South	Teso	Western	Yes	Village	Village	female	24	n/a	no	none	11	102	14	36.4	yes	yes	yes	yes	no	yes	4 or more	4 or more	Parent	Parent	Parent	20	20	26	unemployed	Unemployed	Unemployed	Unemployed	Salaried formal employment	Primary	Primary	Primary	primary incomplete
ADH/355C/2010	Alupe Sub County Hospital	O.D	12/01/2010	2010-01-12	18274	2010	okame	ongaroi	okame	Chakol	Teso	Teso South	Teso	Western	Yes	Village	Village	male	24	n/a	no	none	10	114	12	38.3	yes	yes	yes	yes	no	no	0	0	Parent	Parent	Parent	18	18	22	Self employment	Self employment	Self employment	Informal/Self employment	casual worker	Secondary	Secondary	Post-primary	secondary
ADH/356C/2010	Alupe Sub County Hospital	O.D	12/01/2010	2010-01-12	18274	2010	alupe	alupe	angorom	Chakol	Teso	Teso South	Teso	Western	Yes	Village	Village	female	24	n/a	no	none	10.6	93	14	36.4	yes	yes	yes	yes	no	no	0	0	Parent	Parent	Parent	42	42		unemployed	Unemployed	Unemployed	Unemployed	n/a	No formal education	No formal education	No formal education	no formal education
ADH/357C/2010	Alupe Sub County Hospital	O.D	12/02/2010	2010-02-12	18305	2010	alupe	alupe	angorom	Chakol	Teso	Teso South	Teso	Western	Yes	Village	Village	female	108	n/a	yes	Upper primary	30	138.5	22	36.5	yes	yes	no	no	no	no	0	0	Other	Other	Other	22	22		Salaried formal employment	Salaried formal employment	Salaried formal employment	Salaried formal employment	n/a	tertiary	tertiary	Post-primary	tertiary
ADH/358C/2010	Alupe Sub County Hospital	O.D	12/02/2010	2010-02-12	18305	2010	amagoro	Township	Township	Amagoro	Teso	Teso North	Teso	Western	Yes	Town	Town	female	48	n/a	yes	Preschool	19	114	16	36.5	yes	yes	no	no	no	yes	1	3 or less	Parent	Parent	Parent	26	26	37	Self employment	Self employment	Self employment	Informal/Self employment	Salaried formal employment	tertiary	tertiary	Post-primary	tertiary
ADH/359C/2010	Alupe Sub County Hospital	O.D	12/02/2010	2010-02-12	18305	2010	mayenje	Township	Township	Busia Township	busia	Busia	Busia	Western	Yes	Town	Town	female	132	n/a	yes	Upper primary	45	160.5	22	36.4	yes	yes	no	no	no	no	0	0	Other	Other	Other	26	26		Salaried formal employment	Salaried formal employment	Salaried formal employment	Salaried formal employment	n/a	tertiary	tertiary	Post-primary	tertiary
ADH/360C/2010	Alupe Sub County Hospital	O.D	12/02/2010	2010-02-12	18305	2010	malaba,uganda	malaba	malaba	malaba	tororo	Tororo	Tororo	East Uganda	No	Town	Town	female	96	n/a	yes	Lower primary	25	114	19	36.7	yes	yes	no	no	no	no	0	0	Parent	Parent	Parent	23	23	38	Self employment	Self employment	Self employment	Informal/Self employment	Salaried formal employment	Primary	Primary	Primary	primary incomplete
ADH/361C/2010	Alupe Sub County Hospital	O.D	12/03/2010	2010-03-12	18333	2010	alupe	alupe	angorom	Chakol	Teso	Teso South	Teso	Western	Yes	Village	Village	female	72	n/a	yes	Lower primary	32	142	20	36.8	yes	yes	no	no	no	no	0	0	Parent	Parent	Parent	23	23	28	Self employment	Self employment	Self employment	Informal/Self employment	Salaried formal employment	Secondary	Secondary	Post-primary	secondary
ADH/362C/2010	Alupe Sub County Hospital	O.D	12/03/2010	2010-03-12	18333	2010	amaase	Amaase	okame	Chakol	Teso	Teso South	Teso	Western	Yes	Village	Village	female	108	n/a	yes	Upper primary	30	138	20	36.2	yes	yes	no	no	no	no	0	0	Parent	Parent	Parent	34	34	45	Self employment	Self employment	Self employment	Informal/Self employment	Salaried formal employment	Primary	Primary	Primary	primary incomplete
ADH/363C/2010	Alupe Sub County Hospital	O.D	12/03/2010	2010-03-12	18333	2010	asinge	asinge	ngelechom	Chakol	Teso	Teso South	Teso	Western	Yes	Village	Village	male	12	n/a	no	none	7.2	78	12	39.7	yes	yes	yes	yes	no	no	0	0	Parent	Parent	Parent	28	28		unemployed	Unemployed	Unemployed	Unemployed	Salaried formal employment	Secondary	Secondary	Post-primary	secondary
ADH/364C/2010	Alupe Sub County Hospital	O.D	12/03/2010	2010-03-12	18333	2010	mumbiri	nasira	busibwabo	Matayos	busia	Busia	Busia	Western	Yes	Village	Village	male	144	n/a	yes	Upper primary	41	158	22	36.2	yes	yes	no	no	no	no	0	0	Parent	Parent	Parent	23	23	27	unemployed	Unemployed	Unemployed	Unemployed	Salaried formal employment	Secondary	Secondary	Post-primary	secondary incomplete
ADH/365C/2010	Alupe Sub County Hospital	O.D	12/06/2010	2010-06-12	18425	2010	Aterait	apegei	apegei	Chakol	Teso	Teso South	Teso	Western	Yes	Village	Village	male	84	n/a	yes	Lower primary	21	128	16	37.3	yes	yes	no	no	no	no	0	0	Parent	Parent	Parent	28	28	35	unemployed	Unemployed	Unemployed	Unemployed	Salaried formal employment	No formal education	No formal education	No formal education	no formal education
ADH/366C/2010	Alupe Sub County Hospital	O.D	12/06/2010	2010-06-12	18425	2010	kawalo	angurai	angurai	Amagoro	Teso	Teso North	Teso	Western	Yes	Village	Village	female	120	n/a	yes	Upper primary	30	138.5	22	36	yes	yes	no	no	no	yes	1	3 or less	Parent	Parent	Parent	36	36	38	Self employment	Self employment	Self employment	Informal/Self employment	Salaried formal employment	Primary	Primary	Primary	primary incomplete
ADH/367C/2010	Alupe Sub County Hospital	O.D	12/06/2010	2010-06-12	18425	2010	Ojamii	agolot	angorom	Chakol	Teso	Teso South	Teso	Western	Yes	Village	Village	male	12	n/a	no	none	10	68	16	37.2	yes	yes	yes	yes	no	yes	2	3 or less	Parent	Parent	Parent	20	20	25	unemployed	Unemployed	Unemployed	Unemployed	Salaried formal employment	Primary	Primary	Primary	primary
ADH/368C/2010	Alupe Sub County Hospital	O.D	12/06/2010	2010-06-12	18425	2010	akites	akites	amaase	Chakol	Teso	Teso South	Teso	Western	Yes	Village	Village	male	41	n/a	no	none	12.2	104.5	14	36.4	yes	yes	yes	yes	no	no	0	0	Parent	Parent	Parent	20	20	26	Casual worker	Informal employment	Informal employment	Informal/Self employment	Salaried formal employment	Secondary	Secondary	Post-primary	secondary incomplete
ADH/369C/2010	Alupe Sub County Hospital	O.D	12/06/2010	2010-06-12	18425	2010	alupe	alupe	angorom	Chakol	Teso	Teso South	Teso	Western	Yes	Village	Village	male	144	n/a	yes	Upper primary	32	12	14.9	36.6	yes	yes	no	no	no	no	0	0	Parent	Parent	Parent	36	36	48	Self employment	Self employment	Self employment	Informal/Self employment	Salaried formal employment	Secondary	Secondary	Post-primary	secondary
ADH/370C/2010	Alupe Sub County Hospital	O.D	12/07/2010	2010-07-12	18455	2010	Adungosi	Adungosi	Alomodoi	Chakol	Teso	Teso South	Teso	Western	Yes	Village	Village	female	36	n/a	no	none	11.8	112	14	39.7	yes	yes	yes	yes	no	no	0	0	Parent	Parent	Parent	21	21		unemployed	Unemployed	Unemployed	Unemployed	n/a	Secondary	Secondary	Post-primary	secondary
ADH/371C/2010	Alupe Sub County Hospital	O.D	12/07/2010	2010-07-12	18455	2010	asinge	asinge	amaase	Chakol	Teso	Teso South	Teso	Western	Yes	Village	Village	male	20	n/a	no	none	10.2	93.5	12	38.1	yes	yes	yes	yes	no	no	0	0	Parent	Parent	Parent	18	18		unemployed	Unemployed	Unemployed	Unemployed	n/a	Secondary	Secondary	Post-primary	secondary
ADH/372C/2010	Alupe Sub County Hospital	O.D	12/07/2010	2010-07-12	18455	2010	asiriam	Okiludu	otimong	Chakol	Teso	Teso South	Teso	Western	Yes	Village	Village	female	84	n/a	no	none	28	146	20	39	yes	yes	no	no	no	no	0	0	Parent	Parent	Parent	25	25	30	unemployed	Unemployed	Unemployed	Unemployed	unemployed	No formal education	No formal education	No formal education	no formal education
ADH/373C/2010	Alupe Sub County Hospital	O.D	12/07/2010	2010-07-12	18455	2010	asiriam	asinge	amaase	Chakol	Teso	Teso South	Teso	Western	Yes	Village	Village	male	21	n/a	no	none	10.7	78	14	36.5	yes	yes	yes	yes	no	yes	1	3 or less	Parent	Parent	Parent	18	18		unemployed	Unemployed	Unemployed	Unemployed	n/a	Secondary	Secondary	Post-primary	secondary incomplete
ADH/374C/2010	Alupe Sub County Hospital	O.D	12/07/2010	2010-07-12	18455	2010	akiriamit	Amaase	ongariama	Chakol	Teso	Teso South	Teso	Western	Yes	Village	Village	male	34	n/a	no	none	13.4	98	16	36.2	yes	yes	yes	yes	no	no	0	0	Parent	Parent	Parent	20	20	25	unemployed	Unemployed	Unemployed	Unemployed	Salaried formal employment	Primary	Primary	Primary	primary incomplete
ADH/375C/2010	Alupe Sub County Hospital	O.D	12/07/2010	2010-07-12	18455	2010	okiludu	Okiludu	otimong	Chakol	Teso	Teso South	Teso	Western	Yes	Village	Village	male	96	n/a	yes	Lower primary	23	146	20	36.7	yes	yes	no	no	no	no	0	0	Parent	Parent	Parent	20	20	25	Self employment	Self employment	Self employment	Informal/Self employment	Salaried formal employment	Secondary	Secondary	Post-primary	secondary incomplete
ADH/376C/2010	Alupe Sub County Hospital	O.D	12/07/2010	2010-07-12	18455	2010	Adungosi	Chakol	Chakol	Chakol	Teso South	Teso South	Teso	Western	Yes	Village	Village	female	14	n/a	no	none	8.2	82	12	36	yes	yes	yes	yes	no	no	0	0	Parent	Parent	Parent	30	30	38	Self employment	Self employment	Self employment	Informal/Self employment	Salaried formal employment	Primary	Primary	Primary	primary incomplete
ADH/377C/2010	Alupe Sub County Hospital	O.D	12/09/2010	2010-09-12	18517	2010	mbale high	mbale	n/a	n/a	mbale	Kakamega	Kakamega	Western	Yes	Town	Town	male	108	n/a	yes	Lower primary	32	129	22	36.7	yes	yes	no	no	no	yes	1	3 or less	Parent	Parent	Parent	32	32	36	Self employment	Self employment	Self employment	Informal/Self employment	Salaried formal employment	Secondary	Secondary	Post-primary	secondary
ADH/378C/2010	Alupe Sub County Hospital	O.D	12/09/2010	2010-09-12	18517	2010	goria	apegei	apegei	Amukura	Teso	Teso South	Teso	Western	Yes	Village	Village	male	36	n/a	no	none	18	110	14	36.8	yes	yes	yes	yes	no	no	0	0	Parent	Parent	Parent	28	28	35	Self employment	Self employment	Self employment	Informal/Self employment	Salaried formal employment	Secondary	Secondary	Post-primary	secondary incomplete
ADH/379C/2010	Alupe Sub County Hospital	O.D	12/09/2010	2010-09-12	18517	2010	simbachei	apokor	kanjakilo	Amukura	Teso	Teso South	Teso	Western	Yes	Village	Village	male	72	n/a	yes	Lower primary	20	127	20	36.7	yes	no	no	no	no	no	0	0	Parent	Parent	Parent	20	20	23	Self employment	Self employment	Self employment	Informal/Self employment	Salaried formal employment	Secondary	Secondary	Post-primary	secondary incomplete
ADH/380C/2010	Alupe Sub County Hospital	O.D	12/10/2010	2010-10-12	18547	2010	musoma	busibwabo	nakhakuna	Matayos	busia	Busia	Busia	Western	Yes	Village	Village	female	84	n/a	yes	Preschool	25	122	20	36.2	yes	no	no	no	no	no	0	0	Parent	Parent	Parent	29	29	45	unemployed	Unemployed	Unemployed	Unemployed	Salaried formal employment	Secondary	Secondary	Post-primary	secondary incomplete
ADH/381C/2010	Alupe Sub County Hospital	O.D	12/10/2010	2010-10-12	18547	2010	Airstrip	Township	Township	Busia Township	busia	Busia	Busia	Western	Yes	Town	Town	female	96	n/a	yes	Lower primary	28	135	20	36.5	yes	no	no	no	no	no	0	0	Parent	Parent	Parent	23	23		unemployed	Unemployed	Unemployed	Unemployed	Salaried formal employment	Secondary	Secondary	Post-primary	secondary
ADH/382C/2010	Alupe Sub County Hospital	S	13/12/2010	2010-12-13	18609	2010	adongosi	adongosi	amongura	Chakol	Teso	Teso South	Teso	Western	Yes	Village	Village	female	32	n/a	no	none	13	97	12	38	yes	yes	yes	yes	no	no	0	0	Parent	Parent	Parent	22	22		Unemployed	Unemployed	Unemployed	Unemployed	n/a	tertiary	tertiary	Post-primary	tertiary
ADH/383C/2010	Alupe Sub County Hospital	O.D	13/12/2010	2010-12-13	18609	2010	odukui	odukui	amongura	Chakol	Teso	Teso South	Teso	Western	Yes	Village	Village	male	36	n/a	no	none	21	112	20	36.8	yes	yes	yes	yes	no	no	0	0	Parent	Parent	Parent	18	18		unemployed	Unemployed	Unemployed	Unemployed	n/a	No formal education	No formal education	No formal education	no formal education
ADH/384C/2011	Alupe Sub County Hospital	O.D	06/01/2011	2011-01-06	18633	2011	Alomodoi	amongura	amongura	Chakol	Teso	Teso South	Teso	Western	Yes	Village	Village	female	144	n/a	no	none	38	137	22	36.7	yes	no	no	no	no	no	0	0	Parent	Parent	Parent	30	30	39	unemployed	Unemployed	Unemployed	Unemployed	unemployed	No formal education	No formal education	No formal education	no formal education
ADH/385C/2011	Alupe Sub County Hospital	O.D	06/01/2011	2011-01-06	18633	2011	amerikwai	angorom	agolot	Chakol	Teso	Teso South	Teso	Western	Yes	Village	Village	male	120	n/a	yes	Lower primary	32	143	24	38.3	yes	no	no	no	no	no	0	0	Grandparent	Grandparent	Other	62	62		unemployed	Unemployed	Unemployed	Unemployed	unemployed	No formal education	No formal education	No formal education	no formal education
ADH/386C/2011	Alupe Sub County Hospital	O.D	31/1/2011	2011-01-31	18658	2011	okatekok	angaroi	okame	Chakol	Teso	Teso South	Teso	Western	Yes	Village	Village	male	84	n/a	yes	Preschool	n/a	n/a	n/a	39.3	yes		no	no	no	no	0	0	Grandparent	Grandparent	Other			n/a	n/a	Unemployed	Unemployed	Unemployed	n/a	No formal education	No formal education	No formal education	n/a
ADH/387C/2011	Alupe Sub County Hospital	O.D	02/01/2011	2011-01-02	18629	2011	Alomodoi	Alomodoi	Alomodoi	Chakol	Teso	Teso South	Teso	Western	Yes	Village	Village	male	84	n/a	yes	Lower primary	42	138	26	38.2	yes		no	no	no	no	0	0	Parent	Parent	Parent	22	22	n/a	Salaried formal employment	Salaried formal employment	Salaried formal employment	Salaried formal employment	n/a	tertiary	tertiary	Post-primary	tertiary
ADH/388C/2011	Alupe Sub County Hospital	O.D	02/01/2011	2011-01-02	18629	2011	Alupe	Alupe	angorom	Chakol	Teso	Teso South	Teso	Western	Yes	Village	Village	female	120	n/a	yes	Upper primary	38	136	22	38.9	yes		no	no	no	yes	1	3 or less	Parent	Parent	Parent	22	22	25	Salaried formal employment	Salaried formal employment	Salaried formal employment	Salaried formal employment	self employment	tertiary	tertiary	Post-primary	tertiary
ADH/389C/2011	Alupe Sub County Hospital	O.D	02/02/2011	2011-02-02	18660	2011	Odukui	Odukui	ongariama	Chakol	Teso	Teso South	Teso	Western	Yes	Village	Village	male	96	n/a	yes	Lower primary	32	129	22	37.2	yes		no	no	no	no	0	0	Grandparent	Grandparent	Other	55	55	n/a	unemployed	Unemployed	Unemployed	Unemployed	n/a	No formal education	No formal education	No formal education	no formal education
ADH/390C/2011	Alupe Sub County Hospital	O.D	02/04/2011	2011-04-02	18719	2011	Amerkwae	Amerkwae	agolot	Chakol	Teso	Teso South	Teso	Western	Yes	Town	Town	male	132	n/a	yes	Upper primary	34	135	24	39.8	no		no	no	no	no	0	0	Parent	Parent	Parent	23	23	28	Self employment	Self employment	Self employment	Informal/Self employment	salaried formal employment	Secondary	Secondary	Post-primary	secondary
ADH/391C/2011	Alupe Sub County Hospital	O.D	02/07/2011	2011-07-02	18810	2011	Otimong	Ojamong	agolot	Chakol	Teso	Teso South	Teso	Western	Yes	Village	Village	female	72	n/a	yes	Lower primary	20	121	18	37.9	yes		no	yes	no	no	0	0	Parent	Parent	Parent	23	23	32	Self employment	Self employment	Self employment	Informal/Self employment	self employment	Secondary	Secondary	Post-primary	secondary
ADH/392C/2011	Alupe Sub County Hospital	O.D	02/08/2011	2011-08-02	18841	2011	apegei	odukui	apegei	Chakol	Teso	Teso South	Teso	Western	Yes	Village	Village	female	144	n/a	yes	Lower primary	34	126	24	38.5	no		no	no	no	no	0	0	Grandparent	Grandparent	Other	63	63	n/a	unemployed	Unemployed	Unemployed	Unemployed	n/a	No formal education	No formal education	No formal education	no formal education
CIP/001C/2010	KEMRI Alupe Clinic	K.C	06/07/2010	2010-07-06	18449	2010	Kidera	Kotur	Kotur	Amukura	Teso	Teso South	Teso	Western	Yes	Village	Village	male	144	1998	yes	Upper primary	26			38.5	yes	yes	no	yes	no	no	0	0	Parent	Parent	Parent				Self employment	Self employment	Self employment	Informal/Self employment	casual worker	Primary	Primary	Primary	primary
CIP/002C/2010	KEMRI Alupe Clinic	K.C	06/08/2010	2010-08-06	18480	2010	Akiriamai	Akiriamai	Aranit	Amukura	Teso South	Teso South	Teso	Western	Yes	other		male	48	2006	yes	Preschool	15			38.1	yes	yes	no	yes	no	no	0	0	Parent	Parent	Parent				House wife	Unemployed	Unemployed	Unemployed	casual worker	Primary	Primary	Primary	primary
CIP/003C/2010	KEMRI Alupe Clinic	K.C	24/08/2010	2010-08-24	18498	2010	Alleles	Amukura	Amukura	Amukura	Teso South	Teso South	Teso	Western	Yes	Village	Village	male	96	n/a	yes	Lower primary	25	121	17	37.1	yes	yes	no	yes	no	no	0	0	Parent	Parent	Parent				House wife	Unemployed	Unemployed	Unemployed	casual worker	Primary	Primary	Primary	primary
CIP/004C/2010	KEMRI Alupe Clinic	K.C	16/06/2010	2010-06-16	18429	2010	Osiet	Morukeyan	Asinge	Chakol	Teso	Teso South	Teso	Western	Yes	Village	Village	male	38	2007	no	none	15			38.6	yes	yes	no	yes	no	no	0	0	Parent	Parent	Parent				House wife	Unemployed	Unemployed	Unemployed	casual worker	Secondary	Secondary	Post-primary	secondary
CIP/005C/2010	KEMRI Alupe Clinic	K.C	17/06/2010	2010-06-17	18430	2010	Customs	Marachi	Township	Busia Township	Busia	Busia	Busia	Western	Yes	Town	Town	female	84	2003	yes	Lower primary	32			38.9	yes	yes	no	yes	no	no	0	0	Parent	Parent	Parent				House wife	Unemployed	Unemployed	Unemployed	casual worker	Secondary	Secondary	Post-primary	secondary
CIP/006C/2010	KEMRI Alupe Clinic	K.C	18/06/2010	2010-06-18	18431	2010	Malaba	Malaba	Malaba	Amagoro	Teso North	Teso North	Teso	Western	Yes	Town	Town	male	40	2007	no	none	15	95		39.6	yes	yes	no	yes	no	no	0	0	Parent	Parent	Parent	35	35		House wife	Unemployed	Unemployed	Unemployed	Salaried formal employment	Secondary	Secondary	Post-primary	secondary
CIP/007C/2010	KEMRI Alupe Clinic	K.C	21/06/2010	2010-06-21	18434	2010	Malaba	malaba	malaba	Amagoro	Teso North	Teso North	Teso	Western	Yes	other		female	48	2006	no	none	14	93		38.5	yes	yes	no	yes	no	yes	4 or more	4 or more	Parent	Parent	Parent	23	23		Self employment	Self employment	Self employment	Informal/Self employment	Salaried formal employment	Primary	Primary	Primary	primary
CIP/008C/2010	KEMRI Alupe Clinic	K.C	29/06/2010	2010-06-29	18442	2010	Aterait	Apegei	Chakol	Chakol	Teso South	Teso South	Teso	Western	Yes	other		female	24	2008	no	none				39.7	no	no	no	no	no	no	0	0	Parent	Parent	Parent				House wife	Unemployed	Unemployed	Unemployed	Salaried formal employment	No formal education	No formal education	No formal education	no formal education
CIP/009C/2010	KEMRI Alupe Clinic	K.C	30/06/2010	2010-06-30	18443	2010	Angorom	Angorom	Angorom	Chakol	Teso	Teso South	Teso	Western	Yes	other		male	12	n/a	no	none	13	63	10	38.5	yes	yes	no	yes	no	yes	2	3 or less	Parent	Parent	Parent	27	27		Casual worker	Informal employment	Informal employment	Informal/Self employment	Salaried formal employment	Secondary	Secondary	Post-primary	secondary
CIP/010C/2010	KEMRI Alupe Clinic	K.C	30/06/2010	2010-06-30	18443	2010	Aturet	Aturet	Apokor	Amukura	Teso	Teso South	Teso	Western	Yes	Village	Village	male	84	n/a	yes	Lower primary	25	98	20	39.2	yes	yes	no	yes	no	no	0	0	Parent	Parent	Parent	23	23		House wife	Unemployed	Unemployed	Unemployed	Salaried formal employment	Secondary	Secondary	Post-primary	secondary
CIP/011C/2010	KEMRI Alupe Clinic	K.C	07/02/2010	2010-02-07	18300	2010	Aburi	Akoret	Amukura	Amukura	Teso	Teso South	Teso	Western	Yes	Village	Village	male	84	2004	yes	Preschool	20	104	16	39.4	yes	yes	no	yes	no	no	0	0	Parent	Parent	Parent	38	38		House wife	Unemployed	Unemployed	Unemployed	casual worker	Primary	Primary	Primary	primary incomplete
CIP/012C/2010	KEMRI Alupe Clinic	K.C	07/05/2010	2010-05-07	18389	2010	Angorom	Alupe	Alupe	Chakol	Teso	Teso South	Teso	Western	Yes	Village	Village	female	18	2008	no	none	9	63	14	38.5	yes	yes	no	yes	no	yes	1	3 or less	Parent	Parent	Parent	40	40		House wife	Unemployed	Unemployed	Unemployed	casual worker	Primary	Primary	Primary	primary incomplete
CIP/013C/2010	KEMRI Alupe Clinic	K.C	28/07/2010	2010-07-28	18471	2010	Asinge	Omoloi	Ngelechom	Chakol	Teso South	Teso South	Teso	Western	Yes	Village	Village	male	48	2006	yes	Preschool	16	100	17	39.9	yes	yes	no	yes	no	yes	4 or more	4 or more	Parent	Parent	Parent	31	31	33	Salaried formal employment	Salaried formal employment	Salaried formal employment	Salaried formal employment	Salaried formal employment	tertiary	tertiary	Post-primary	tertiary
CIP/014C/2010	KEMRI Alupe Clinic	K.C	07/12/2010	2010-12-07	18603	2010	Amerikwae	n/a	Angorom	Chakol	Teso	Teso South	Teso	Western	Yes	other		female	120	2000	no	none	25	145	30	38.7	yes	yes	no	yes	no	no	0	0	Parent	Parent	Parent	30	30		Self employment	Self employment	Self employment	Informal/Self employment	n/a	Primary	Primary	Primary	primary
CIP/015C/2010	KEMRI Alupe Clinic	K.C	14/07/2010	2010-07-14	18457	2010	Osorit	Aludeka	Asinge	Chakol	Teso South	Teso South	Teso	Western	Yes	other		male	17	2009	no	none	12			38.3	yes	yes	no	yes	no	no	0	0	Parent	Parent	Parent	28	28		Self employment	Self employment	Self employment	Informal/Self employment	n/a	Primary	Primary	Primary	primary incomplete
CIP/016C/2010	KEMRI Alupe Clinic	K.C	19/07/2010	2010-07-19	18462	2010	Anoni	Kateyi	Kiriamasit	Chakol	Teso South	Teso South	Teso	Western	Yes	Village	Village	male	72	2004	yes	Preschool	21	124	30	38.6	yes	yes	no	yes	no	yes	1	3 or less	Parent	Parent	Parent	44	44		Informal employment	Informal employment	Informal employment	Informal/Self employment	n/a	Primary	Primary	Primary	primary incomplete
CIP/017C/2010	KEMRI Alupe Clinic	K.C	14/07/2010	2010-07-14	18457	2010	Bumayanga	Busikho	Busiri	Funyula	Samia	Busia	Busia	Western	Yes	Village	Village	male	48	n/a	yes	Preschool	17	117	15	38	yes	yes	no	yes	no	yes	1	3 or less	Grandparent	Grandparent	Other				unemployed	Unemployed	Unemployed	Unemployed	n/a	Primary	Primary	Primary	primary incomplete
CIP/018C/2010	KEMRI Alupe Clinic	K.C	15/07/2010	2010-07-15	18458	2010	Amonyura	Adungosi	Amonyura	Chakol	Teso South	Teso South	Teso	Western	Yes	Village	Village	male	120	n/a	yes	Upper primary	26	120	19	38.8	yes	yes	no	yes	no	yes	2	3 or less	Grandparent	Grandparent	Other				Self employment	Self employment	Self employment	Informal/Self employment	Salaried formal employment	tertiary	tertiary	Post-primary	tertiary
CIP/019C/2010	KEMRI Alupe Clinic	K.C	20/07/2010	2010-07-20	18463	2010	khaliwa	Khaliwa	Khaliwa	Amukura	Teso South	Teso South	Teso	Western	Yes	Village	Village	male	84	1996	yes	Lower primary	20	106	24	39.1	yes	yes	no	yes	no	no	0	0	Other	Other	Other	27	27		Salaried formal employment	Salaried formal employment	Salaried formal employment	Salaried formal employment	n/a	Secondary	Secondary	Post-primary	secondary
CIP/020C/2010	KEMRI Alupe Clinic	K.C	20/07/2010	2010-07-20	18463	2010	Amakadar	Osuret	Eremet	Amukura	Teso South	Teso South	Teso	Western	Yes	Village	Village	male	55	2005	yes	Preschool	17	113	25	39	yes	yes	no	yes	no	no	0	0	Parent	Parent	Parent	29	29		Salaried formal employment	Salaried formal employment	Salaried formal employment	Salaried formal employment	n/a	Secondary	Secondary	Post-primary	secondary
CIP/021C/2010	KEMRI Alupe Clinic	K.C	26/07/2010	2010-07-26	18469	2010	Alupe	Angorom	Angorom	Chakol	Teso South	Teso South	Teso	Western	Yes	Village	Village	male	144	n/a	yes	Upper primary	36	148	20	38.4	yes	yes	no	yes	no	no	0	0	Parent	Parent	Parent	42	42		Casual worker	Informal employment	Informal employment	Informal/Self employment	n/a	Secondary	Secondary	Post-primary	secondary
CIP/022C/2010	KEMRI Alupe Clinic	K.C	18/08/2010	2010-08-18	18492	2010	Rakite	Mupende	Matayos	Matayos	Busia	Busia	Busia	Western	Yes	Village	Village	female	23	2008	no	none	12.1	88	14	36.4	yes	yes	yes	yes	no	no	0	0	Parent	Parent	Parent	28	28	32	House wife	Unemployed	Unemployed	Unemployed	Salaried formal employment	Secondary	Secondary	Post-primary	secondary
CIP/023C/2010	KEMRI Alupe Clinic	K.C	08/11/2010	2010-11-08	18574	2010	Legio	Legio	Township	Busia Township	Busia	Busia	Busia	Western	Yes	Town	Town	male	48	n/a	no	none	20	34		39.3	no	no	no	no	no	yes	1	3 or less	Other	Other	Other				Self employment	Self employment	Self employment	Informal/Self employment	n/a	Primary	Primary	Primary	primary incomplete
CIP/024C/2010	KEMRI Alupe Clinic	K.C	08/12/2010	2010-12-08	18604	2010	Road block	Amerikwai	Township	Chakol	Teso South	Teso South	Teso	Western	Yes	Village	Village	female	120	2000	yes	Upper primary	25	118	18	39.3	yes	yes	yes	yes	no	no	0	0	Parent	Parent	Parent	35	35	27	Informal employment	Informal employment	Informal employment	Informal/Self employment	Unemployed/Housewife	Primary	Primary	Primary	primary
CIP/025C/2010	KEMRI Alupe Clinic	K.C	08/12/2010	2010-12-08	18604	2010	Sega	Sega	Ambira	Ambira	Ugenya	Ugenya	Ugenya	Nyanza	No	Town	Town	female	144	1998	yes	Upper primary	30	131	21	38.2	yes	yes	no	yes	no	yes	3	3 or less	Other	Parent	Parent	31	31	40	House wife	Unemployed	Unemployed	Unemployed	Salaried formal employment	Secondary	Secondary	Post-primary	secondary incomplete
CIP/026C/2010	KEMRI Alupe Clinic	K.C	17/08/2010	2010-08-17	18491	2010	Miyare	Ugenya	Karadolo	Ukwala	Ugenya	Ugenya	Ugenya	Nyanza	No	Village	Village	female	144	1998	yes	Upper primary	35	141	22	37.1	yes	yes	no	yes	no	no	0	0	Parent	Parent	Parent	37	37	32	Self employment	Self employment	Self employment	Informal/Self employment	Unemployed/Housewife	Primary	Primary	Primary	primary
CIP/027C/2010	KEMRI Alupe Clinic	K.C	13/08/2010	2010-08-13	18487	2010	Adumukut	Alomodoi	Chakol	Chakol	Teso South	Teso South	Teso	Western	Yes	Village	Village	male	48	2006	yes	Preschool	13	106	15	38.9	yes	yes	no	yes	no	yes	1	3 or less	Parent	Parent	Parent	23	23	30	Self employment	Self employment	Self employment	Informal/Self employment	Salaried formal employment	tertiary	tertiary	Post-primary	tertiary
CIP/028C/2010	KEMRI Alupe Clinic	K.C	17/08/2010	2010-08-17	18491	2010	Saka	Sikoma	Marachi Central	Butala	Butula	Busia	Busia	Western	Yes	Village	Village	female	60	2005	yes	Preschool	15	104	14	36.1	yes	yes	no	yes	no	yes	1	3 or less	Parent	Parent	Parent	32	32		Salaried formal employment	Salaried formal employment	Salaried formal employment	Salaried formal employment	n/a	tertiary	tertiary	Post-primary	tertiary
CIP/029C/2010	KEMRI Alupe Clinic	K.C	17/08/2010	2010-08-17	18491	2010	Osasanet	Asinge	Ongelechom	Chakol	Teso South	Teso South	Teso	Western	Yes	Village	Village	female	63	2005	yes	Preschool	15	104	14	36.8	yes	yes	no	yes	no	no	0	0	Parent	Parent	Parent	25	25	32	House wife	Unemployed	Unemployed	Unemployed	Salaried formal employment	Primary	Primary	Primary	primary
CIP/030C/2010	KEMRI Alupe Clinic	K.C	18/08/2010	2010-08-18	18492	2010	Kajoo	Nambale	Nambale	Nambale	Busia	Busia	Busia	Western	Yes	Village	Village	female	144	1998	yes	Upper primary	38	147	21	36.5	yes	yes	yes	yes	no	no	0	0	Parent	Parent	Parent	32	32	35	House wife	Unemployed	Unemployed	Unemployed	Salaried formal employment	Secondary	Secondary	Post-primary	secondary
CIP/031C/2010	KEMRI Alupe Clinic	K.C	18/08/2010	2010-08-18	18492	2010	Mauko	Township	Township	Busia Township	Township	Busia	Busia	Western	Yes	Town	Town	female	132	1999	yes	Upper primary	31	157	18	36.1	yes	yes	no	yes	no	no	0	0	Parent	Parent	Parent	30	30		Self employment	Self employment	Self employment	Informal/Self employment	n/a	Secondary	Secondary	Post-primary	secondary incomplete
CIP/032C/2010	KEMRI Alupe Clinic	K.C	18/08/2010	2010-08-18	18492	2010	Kajoro	Nambale	Nambale	Nambale	Busia	Busia	Busia	Western	Yes	Village	Village	male	48	2006	yes	Preschool	12.5	98	12.5	37.4	yes	yes	yes	yes	no	no	0	0	Parent	Parent	Parent	32	32		House wife	Unemployed	Unemployed	Unemployed	n/a	Secondary	Secondary	Post-primary	secondary
CIP/033C/2010	KEMRI Alupe Clinic	K.C	18/08/2010	2010-08-18	18492	2010	Kwangamor	Kwangamor	Kwangamor	Amukura	Teso South	Teso South	Teso	Western	Yes	Village	Village	male	108	2001	yes	Lower primary	27.1	129	18.9	36.6	yes	yes	yes	yes	no	no	0	0	Parent	Parent	Parent	36	36		Self employment	Self employment	Self employment	Informal/Self employment	deceased	Primary	Primary	Primary	primary
CIP/034C/2010	KEMRI Alupe Clinic	K.C	19/08/2010	2010-08-19	18493	2010	Osuret	Osuret	Aranit	Amukura	Teso South	Teso South	Teso	Western	Yes	Village	Village	female	84	2003	yes	Lower primary	20	113	17	36.2	yes	yes	yes	yes	no	no	0	0	Other	Other	Other				Informal employment	Informal employment	Informal employment	Informal/Self employment	n/a	Primary	Primary	Primary	primary
CIP/035C/2010	KEMRI Alupe Clinic	K.C	20/08/2010	2010-08-20	18494	2010	musuma	lwanyange	Bukhayo central	Nambale	Busia	Busia	Busia	Western	Yes	Village	Village	male	20	2008	no	none	9	78	13	36.6	no	no	no	yes	no	yes	2	3 or less	Parent	Parent	Parent	20	20		unemployed	Unemployed	Unemployed	Unemployed	Salaried formal employment	Secondary	Secondary	Post-primary	secondary incomplete
CIP/036C/2010	KEMRI Alupe Clinic	K.C	20/08/2010	2010-08-20	18494	2010	akites	akites	apegei	chakol	s teso	Teso South	Teso	Western	Yes	Village	Village	male	29	2010	no	none	8	59	14	36.7	yes	yes	no	no	no	no	0	0	Parent	Parent	Parent	25	25	35	House wife	Unemployed	Unemployed	Unemployed	Salaried formal employment	Primary	Primary	Primary	primary incomplete
CIP/037C/2010	KEMRI Alupe Clinic	K.C	23/08/2010	2010-08-23	18497	2010	machakus	malaba	Amukura	Amagoro	Teso	Teso North	Teso	Western	Yes	Village	Village	male	96	2002	yes	Lower primary	22.8	124	17.2	37.3	yes	no	no	no	no	no	0	0	Parent	Parent	Parent	26	26	45	unemployed	Unemployed	Unemployed	Unemployed	Salaried formal employment	Secondary	Secondary	Post-primary	secondary incomplete
CIP/038C/2010	KEMRI Alupe Clinic	K.C	23/08/2010	2010-08-23	18497	2010	Otimong	Otimong	Otimong	Busia Township	Busia	Busia	Busia	Western	Yes	Village	Village	female	48	2006	yes	Preschool	17	106	14	38.8	yes	yes	yes	yes	no	no	0	0	Parent	Parent	Parent	27	27	30	House wife	Unemployed	Unemployed	Unemployed	Salaried formal employment	Primary	Primary	Primary	primary incomplete
CIP/039C/2010	KEMRI Alupe Clinic	K.C	23/08/2010	2010-08-23	18497	2010	Otimong	Otimong	Otimong	Busia Township	Busia	Busia	Busia	Western	Yes	Village	Village	male	20	2008	no	none	10	80	13	37.4	yes	yes	yes	yes	no	no	0	0	Parent	Parent	Parent	27	27	30	House wife	Unemployed	Unemployed	Unemployed	Salaried formal employment	Primary	Primary	Primary	primary incomplete
CIP/040C/2010	KEMRI Alupe Clinic	K.C	23/08/2010	2010-08-23	18497	2010	Bulanda	Township	Township	Nambale	Busia	Busia	Busia	Western	Yes	Village	Village	female	96	2003	yes	Lower primary	19.5	120.2	15.8	37	yes	yes	no	yes	no	yes	3	3 or less	Parent	Parent	Parent	33	33	40	Self employment	Self employment	Self employment	Informal/Self employment	Salaried formal employment	Secondary	Secondary	Post-primary	secondary incomplete
CIP/041C/2010	KEMRI Alupe Clinic	K.C	25/08/2010	2010-08-25	18499	2010	osukuru	osukuru	osukuru	osukuru	Tororo	Tororo	Tororo	East Uganda	No	Village	Village	female	43	2007	yes	Preschool	13.4	96.7	17.1	39.1	yes	yes	no	yes	no	no	0	0	Parent	Parent	Parent	32	32	38	Salaried formal employment	Salaried formal employment	Salaried formal employment	Salaried formal employment	Salaried formal employment	tertiary	tertiary	Post-primary	tertiary
CIP/042C/2010	KEMRI Alupe Clinic	K.C	23/08/2010	2010-08-23	18497	2010	Bumbe	Busembe	Bwiri	n/a	Busia	Busia	Busia	Western	Yes	Village	Village	female	108	2002	yes	Lower primary	25.2	125.3	18.8	36.4	yes	yes	no	yes	no	no	0	0	Parent	Parent	Parent	25	25	27	Self employment	Self employment	Self employment	Informal/Self employment	Salaried formal employment	Primary	Primary	Primary	primary incomplete
CIP/043C/2010	KEMRI Alupe Clinic	K.C	25/08/2010	2010-08-25	18499	2010	Kokoret	Kaliwa	Kaliwa	Amukura	Teso South	Teso South	Teso	Western	Yes	Village	Village	male	60	2005	no	none	15	104	18	38	yes	yes	no	yes	no	no	0	0	Parent	Parent	Parent	45	45	66	House wife	Unemployed	Unemployed	Unemployed	Salaried formal employment	No formal education	No formal education	No formal education	no formal education
CIP/044C/2010	KEMRI Alupe Clinic	K.C	25/08/2010	2010-08-25	18499	2010	Nangina	Busibwabo	Busibwabo	Matayos	Busia	Busia	Busia	Western	Yes	Village	Village	female	144	1998	yes	Upper primary	31	151	20	36.6	yes	yes	no	yes	no	no	0	0	Parent	Parent	Parent	36	36	44	House wife	Unemployed	Unemployed	Unemployed	Salaried formal employment	Primary	Primary	Primary	primary
CIP/045C/2010	KEMRI Alupe Clinic	K.C	25/08/2010	2010-08-25	18499	2010	Sofia	Sofia	Township	Busia Township	Busia	Busia	Busia	Western	Yes	Village	Village	male	78	2004	yes	Lower primary	20	122	19	34.7	yes	yes	no	yes	yes	no	0	0	Parent	Parent	Parent	28	28	45	Self employment	Self employment	Self employment	Informal/Self employment	Salaried formal employment	Secondary	Secondary	Post-primary	secondary
CIP/046C/2010	KEMRI Alupe Clinic	K.C	26/08/2010	2010-08-26	18500	2010	Kalolodo	Kochek	Kochek	Amukura	Teso South	Teso South	Teso	Western	Yes	Village	Village	male	84	2003	yes	Preschool	18	117	18	39.4	yes	yes	no	yes	no	no	0	0	Parent	Parent	Parent	26	26	38	unemployed	Unemployed	Unemployed	Unemployed	Salaried formal employment	Primary	Primary	Primary	primary
CIP/047C/2010	KEMRI Alupe Clinic	K.C	30/08/2010	2010-08-30	18504	2010	Andungosi	Okame	Okame	Chakol	Teso South	Teso South	Teso	Western	Yes	Village	Village	male	29	2008	no	none	10	94	13	37.3	yes	no	yes	no	no	yes	3	3 or less	Parent	Parent	Parent	26	26	35	unemployed	Unemployed	Unemployed	Unemployed	Salaried formal employment	Secondary	Secondary	Post-primary	secondary incomplete
CIP/048C/2010	KEMRI Alupe Clinic	K.C	30/08/2010	2010-08-30	18504	2010	Polyview	Manyata	Manyata	Township	Kisumu	Kisumu	Kisumu	Nyanza	No	Town	Town	male	112	2001	yes	Lower primary	35	139	19	36.6	yes	yes	no	no	no	yes	0	0	Grandparent	Parent	Parent	24	24	30	Self employment	Self employment	Self employment	Informal/Self employment	Salaried formal employment	Secondary	Secondary	Post-primary	secondary
CIP/049C/2010	KEMRI Alupe Clinic	K.C	30/08/2010	2010-08-30	18504	2010	Lwabyange	Nangoho	Bukhayo central	Nambale	Busia	Busia	Busia	Western	Yes	Village	Village	female	108	2001	yes	Lower primary	20	124	13	36	yes	yes	no	yes	no	no	0	0	Parent	Parent	Parent	31	31	22	Informal employment	Informal employment	Informal employment	Informal/Self employment	unemployed	Primary	Primary	Primary	primary
CIP/050C/2010	KEMRI Alupe Clinic	K.C	30/08/2010	2010-08-30	18504	2010	Burumba	Burumba	Township	Busia Township	Busia	Busia	Busia	Western	Yes	Town	Town	female	108	2001	yes	Lower primary	30	142	19	37.1	yes	yes	no	yes	no	no	0	0	Parent	Parent	Parent	38	38	48	Informal employment	Informal employment	Informal employment	Informal/Self employment	Salaried formal employment	Primary	Primary	Primary	primary incomplete
CIP/051C/2010	KEMRI Alupe Clinic	K.C	31/08/2010	2010-08-31	18505	2010	Ochude	Otimong	Ochude	Chakol	Teso	Teso South	Teso	Western	Yes	Village	Village	female	30	n/a	yes	Preschool	12	74	15	36.3	yes	yes	no	yes	no	no	0	0	Parent	Parent	Parent				Self employment	Self employment	Self employment	Informal/Self employment	Salaried formal employment	Secondary	Secondary	Post-primary	secondary
CIP/052C/2010	KEMRI Alupe Clinic	K.C	31/08/2010	2010-08-31	18505	2010	Apokor	Okiludu	Ochude	Chakol	Teso	Teso South	Teso	Western	Yes	Village	Village	female	36	2007	yes	Preschool	15	78	16.5	38.3	yes	yes	no	no	no	no	0	0	Grandparent	Parent	Parent	26	26	28	Salaried formal employment	Salaried formal employment	Salaried formal employment	Salaried formal employment	Salaried formal employment	Secondary	Secondary	Post-primary	secondary
CIP/053C/2010	KEMRI Alupe Clinic	K.C	31/08/2010	2010-08-31	18505	2010	High Rock	Amerikwai	Amerikwai	Busia Township	Busia	Busia	Busia	Western	Yes	Town	Town	female	28	2008	no	none	15	74	16	36.3	yes	yes	no	no	no	no	0	0	Parent	Parent	Parent	26	26	28	Salaried formal employment	Salaried formal employment	Salaried formal employment	Salaried formal employment	Salaried formal employment	tertiary	tertiary	Post-primary	tertiary
CIP/054C/2010	KEMRI Alupe Clinic	K.C	31/08/2010	2010-08-31	18505	2010	Goria	Rara	Asinge	Chakol	Teso South	Teso South	Teso	Western	Yes	Village	Village	female	36	2007	no	none	10	77	10	37.2	yes	yes	yes	yes	no	no	0	0	Parent	Parent	Parent	22	22	33	House wife	Unemployed	Unemployed	Unemployed	unemployed	Primary	Primary	Primary	primary incomplete
CIP/055C/2010	KEMRI Alupe Clinic	K.C	31/08/2010	2010-08-31	18505	2010	Ochude	Bugengi	Bukhayo west	Matayos	Busia	Busia	Busia	Western	Yes	Village	Village	male	108	2001	yes	Lower primary	22	128	19	36.8	yes	yes	no	yes	no	no	0	0	Parent	Parent	Parent	52	52	42	Salaried formal employment	Salaried formal employment	Salaried formal employment	Salaried formal employment	Unemployed/Housewife	tertiary	tertiary	Post-primary	tertiary
CIP/056C/2010	KEMRI Alupe Clinic	K.C	31/08/2010	2010-08-31	18505	2010	Marachi	Marachi	Marachi	Busia Township	Busia	Busia	Busia	Western	Yes	Town	Town	female	144	1998	yes	Upper primary	29	142	19	36.6	yes	yes	no	yes	no	yes	1	3 or less	Parent	Parent	Parent	41	41	48	Self employment	Self employment	Self employment	Informal/Self employment	Salaried formal employment	Primary	Primary	Primary	primary
CIP/057C/2010	KEMRI Alupe Clinic	K.C	09/01/2010	2010-01-09	18271	2010	Kaliwa	Kaliwa	Amukura	Amukura	Teso South	Teso South	Teso	Western	Yes	Village	Village	female	72	2004	yes	Preschool	14	105	15	38.6	yes	yes	no	no	no	no	0	0	Grandparent	Grandparent	Other	40	40	68	unemployed	Unemployed	Unemployed	Unemployed	unemployed	No formal education	No formal education	No formal education	no formal education
CIP/058C/2010	KEMRI Alupe Clinic	K.C	09/01/2010	2010-01-09	18271	2010	Nambale	Nambale	Nambale	Nambale	Busia	Busia	Busia	Western	Yes	Town	Town	female	41	2007	yes	Preschool	15	101	17	37.3	yes	yes	no	no	no	no	0	0	Parent	Parent	Parent	31	31	31	Salaried formal employment	Salaried formal employment	Salaried formal employment	Salaried formal employment	Salaried formal employment	tertiary	tertiary	Post-primary	tertiary
CIP/059C/2010	KEMRI Alupe Clinic	K.C	09/01/2010	2010-01-09	18271	2010	Maliki	Bugengi	Bukhayo west	Matayos	Busia	Busia	Busia	Western	Yes	Village	Village	female	120	2000	yes	Upper primary	25	135	18	36.6	yes	yes	no	no	no	no	0	0	Parent	Parent	Parent	46	46	48	unemployed	Unemployed	Unemployed	Unemployed	Salaried formal employment	Secondary	Secondary	Post-primary	secondary
CIP/060C/2010	KEMRI Alupe Clinic	K.C	09/01/2010	2010-01-09	18271	2010	Alungoli	Busibwabo	Busibwabo	Matayos	Busia	Busia	Busia	Western	Yes	Village	Village	male	112	2001	yes	Lower primary	22	127	17	37.1	yes	yes	yes	yes	no	yes	2	3 or less	Parent	Parent	Parent	32	32	36	House wife	Unemployed	Unemployed	Unemployed	Salaried formal employment	Primary	Primary	Primary	primary incomplete
CIP/061C/2010	KEMRI Alupe Clinic	K.C	09/02/2010	2010-02-09	18302	2010	Malaba	Malaba	Malaba	Malaba	Teso South	Teso South	Teso	Western	Yes	Town	Town	male	13	2008	no	none	12	80	18	37	yes	yes	no	no	no	no	0	0	Parent	Parent	Parent	40	40		Salaried formal employment	Salaried formal employment	Salaried formal employment	Salaried formal employment	Salaried formal employment	tertiary	tertiary	Post-primary	tertiary
CIP/062C/2010	KEMRI Alupe Clinic	K.C	09/02/2010	2010-02-09	18302	2010	milimani	milimani	Township	Busia Township	Busia	Busia	Busia	Western	Yes	Town	Town	male	96	2002	yes	Lower primary	25	132.5	19	36	yes	yes	no	yes	no	no	0	0	Other	Parent	Parent	40	40	35	Salaried formal employment	Salaried formal employment	Salaried formal employment	Salaried formal employment	Salaried formal employment	tertiary	tertiary	Post-primary	tertiary
CIP/063C/2010	KEMRI Alupe Clinic	K.C	09/03/2010	2010-03-09	18330	2010	Aterait	Aterait	Apegei	Chakol	Teso South	Teso South	Teso	Western	Yes	Village	Village	female	120	2000	yes	Upper primary	25	135	20	36.5	yes	yes	no	yes	no	no	0	0	Parent	Parent	Parent	47	47	40	Salaried formal employment	Salaried formal employment	Salaried formal employment	Salaried formal employment	Unemployed/Housewife	Primary	Primary	Primary	primary
CIP/064C/2010	KEMRI Alupe Clinic	K.C	09/03/2010	2010-03-09	18330	2010	Sikoma	Sikoma	Busibwabo	Matayos	Busia	Busia	Busia	Western	Yes	Village	Village	female	120	2000	yes	Upper primary	27	146	18	36.6	yes	yes	no	yes	no	no	0	0	Parent	Parent	Parent	37	37	43	House wife	Unemployed	Unemployed	Unemployed	Salaried formal employment	No formal education	No formal education	No formal education	no formal education
CIP/065C/2010	KEMRI Alupe Clinic	K.C	09/03/2010	2010-03-09	18330	2010	Okwata	Akoret	Akoret	Amukura	Teso South	Teso South	Teso	Western	Yes	Village	Village	female	96	2002	yes	Lower primary	26	132.5	19	36.5	yes	yes	no	yes	no	yes	1	3 or less	Parent	Parent	Parent	37	37	50	House wife	Unemployed	Unemployed	Unemployed	n/a	Primary	Primary	Primary	primary
CIP/066C/2010	KEMRI Alupe Clinic	K.C	09/03/2010	2010-03-09	18330	2010	alelei	Amukura	Amukura	Amukura	S.Teso	Teso South	Teso	Western	Yes	Village	Village	female	115	2001	yes	Upper primary	30	144	19	37.2	yes	no	no	yes	no	no	0	0	Parent	Parent	Parent	35	35	40	unemployed	Unemployed	Unemployed	Unemployed	Salaried formal employment	Secondary	Secondary	Post-primary	secondary
CIP/067C/2010	KEMRI Alupe Clinic	K.C	09/03/2010	2010-03-09	18330	2010	Kabites	Kipsogon	Mogotio	Mogotio	Koibatek	Koibatek	Koibatek	Rift Valley	No	other		male	99	2002	yes	Lower primary	25	130	17	36.3	yes	no	no	no	no	yes	1	3 or less	Grandparent	Parent	Parent	30	30	40	Self employment	Self employment	Self employment	Informal/Self employment	Salaried formal employment	Secondary	Secondary	Post-primary	secondary
CIP/068C/2010	KEMRI Alupe Clinic	K.C	09/07/2010	2010-07-09	18452	2010	Adungosi	Alomodoi	Amongura	Chakol	S Teso	Teso South	Teso	Western	Yes	Village	Village	male	36	2007	no	none	14	95	17	36.2	yes	no	no	no	no	no	0	0	Parent	Parent	Parent	23	23	28	unemployed	Unemployed	Unemployed	Unemployed	Salaried formal employment	Primary	Primary	Primary	primary incomplete
CIP/069C/2010	KEMRI Alupe Clinic	K.C	09/07/2010	2010-07-09	18452	2010	kuruma	sajayi	Kamurai	Amagoro	S.Teso	Teso North	Teso	Western	Yes	Village	Village	female	87	2003	yes	Lower primary	22	126	18	37.1	yes	no	no	yes	no	no	0	0	Parent	Parent	Parent	25	25	30	unemployed	Unemployed	Unemployed	Unemployed	Salaried formal employment	Primary	Primary	Primary	primary
CIP/070C/2010	KEMRI Alupe Clinic	K.C	09/07/2010	2010-07-09	18452	2010	Asasamet	Asinge	Asinge	Chakol	S.Teso	Teso South	Teso	Western	Yes	Village	Village	female	144	1998	yes	Upper primary	24	133.5	18	36.6	yes	no	no	yes	no	no	0	0	Parent	Parent	Parent	36	36	42	Self employment	Self employment	Self employment	Informal/Self employment	Salaried formal employment	Secondary	Secondary	Post-primary	secondary incomplete
CIP/071C/2010	KEMRI Alupe Clinic	K.C	09/07/2010	2010-07-09	18452	2010	Asomet	Asinge	Asinge	Chakol	S.Teso	Teso South	Teso	Western	Yes	Village	Village	female	42	7	no	none	13	88	16.5	37	yes	no	no	yes	no	no	0	0	Parent	Parent	Parent	36	36	42	Self employment	Self employment	Self employment	Informal/Self employment	Salaried formal employment	Secondary	Secondary	Post-primary	secondary incomplete
CIP/072C/2010	KEMRI Alupe Clinic	K.C	09/08/2010	2010-08-09	18483	2010	mauko	mauko	township	Busia Township	Busia	Busia	Busia	Western	Yes	Town	Town	male	42	7	yes	Preschool	12	96	16	36.6	yes	yes	no	yes	no	no	0	0	Parent	Parent	Parent	34	34	47	Self employment	Self employment	Self employment	Informal/Self employment	casual worker	Secondary	Secondary	Post-primary	secondary
CIP/073C/2010	KEMRI Alupe Clinic	K.C	09/08/2010	2010-08-09	18483	2010	Okame	Ongaroi	Okame	Chakol	S.Teso	Teso South	Teso	Western	Yes	other		female	31	8	no	none	10	86	18	37.2	yes	no	yes	no	no	no	0	0	Parent	Parent	Parent	33	33		unemployed	Unemployed	Unemployed	Unemployed	Salaried formal employment	Primary	Primary	Primary	primary incomplete
CIP/074C/2010	KEMRI Alupe Clinic	K.C	09/08/2010	2010-08-09	18483	2010	Akisim	Aterait	Apegei	Chakol	S.Teso	Teso South	Teso	Western	Yes	Village	Village	male	96	2002	yes	Lower primary	22	124	18	36.6	yes	no	no	yes	no	no	0	0	Parent	Parent	Parent	30	30	37	Salaried formal employment	Salaried formal employment	Salaried formal employment	Salaried formal employment	casual worker	Secondary	Secondary	Post-primary	secondary
CIP/075C/2010	KEMRI Alupe Clinic	K.C	09/08/2010	2010-08-09	18483	2010	Emuramia	kisoko	Nambale Township	Nambale	Busia	Busia	Busia	Western	Yes	Village	Village	male	48	2006	yes	Preschool	19	128	18.5	39.4	yes	no	no	yes	no	yes	1	3 or less	Other	Parent	Parent	32	32	32	Salaried formal employment	Salaried formal employment	Salaried formal employment	Salaried formal employment	Salaried formal employment	tertiary	tertiary	Post-primary	tertiary
CIP/076C/2010	KEMRI Alupe Clinic	K.C	09/10/2010	2010-10-09	18544	2010	okiludui	Ochide	Okilud	Chakol	S.Teso	Teso South	Teso	Western	Yes	Village	Village	male	21	2008	no	none	10	84	15	37.2	yes	no	yes	yes	no	yes	0	0	Parent	Parent	Parent	38	38	42	unemployed	Unemployed	Unemployed	Unemployed	Salaried formal employment	Primary	Primary	Primary	primary incomplete
CIP/077C/2010	KEMRI Alupe Clinic	K.C	09/10/2010	2010-10-09	18544	2010	Andungosi	Okane	Okame	Chakol	S.Teso	Teso South	Teso	Western	Yes	Village	Village	male	41	2007	no	none	14	95	16	37.6	yes	no	no	no	no	yes	1	3 or less	Parent	Parent	Parent	26	26	34	unemployed	Unemployed	Unemployed	Unemployed	unemployed	Primary	Primary	Primary	primary incomplete
CIP/078C/2010	KEMRI Alupe Clinic	K.C	09/10/2010	2010-10-09	18544	2010	Alupe	Angorom	Angorom	Chakol	S.Teso	Teso South	Teso	Western	Yes	Village	Village	female	24	2008	no	none	9	82	14	38.8	yes	no	yes	no	no	no	0	0	Parent	Parent	Parent	22	22	34	unemployed	Unemployed	Unemployed	Unemployed	Salaried formal employment	Primary	Primary	Primary	primary incomplete
CIP/079C/2010	KEMRI Alupe Clinic	K.C	09/10/2010	2010-10-09	18544	2010	omoloi	orgetechom	Asinge	Chakol	S.Teso	Teso South	Teso	Western	Yes	Village	Village	female	46	2007	no	none	12	96	17	36.4	yes	no	yes	yes	no	no	0	0	Parent	Parent	Parent	32	32	36		Missing			unemployed	No formal education	No formal education	No formal education	n/a
CIP/080C/2010	KEMRI Alupe Clinic	K.C	09/10/2010	2010-10-09	18544	2010	omoloi	Ongelechom	Asinge	chakol	S.Teso	Teso South	Teso	Western	Yes	Village	Village	female	26	2008	no	none	12	87	17	37.4	yes	yes	yes	yes	no	no	0	0	Parent	Parent	Parent	32	32	36	unemployed	Unemployed	Unemployed	Unemployed	unemployed	Primary	Primary	Primary	primary incomplete
CIP/081C/2010	KEMRI Alupe Clinic	K.C	09/10/2010	2010-10-09	18544	2010	asoporot	angorom	Angorom	chakol	S.Teso	Teso South	Teso	Western	Yes	Village	Village	female	24	2008	no	none	12	89	17	39.6	yes	no	yes	no	no	no	0	0	Parent	Parent	Parent	22	22	27	House wife	Unemployed	Unemployed	Unemployed	unemployed	Primary	Primary	Primary	primary
CIP/082C/2010	KEMRI Alupe Clinic	K.C	09/10/2010	2010-10-09	18544	2010	khalungu	odiado	odiado	Funyula	Samia	Busia	Busia	Western	Yes	Town	Town	male	36	2007	no	none	10	90	15	37.2	yes	yes	yes	yes	no	no	0	0	Parent	Parent	Parent	26	26	29	Self employment	Self employment	Self employment	Informal/Self employment	Salaried formal employment	Primary	Primary	Primary	primary
CIP/083C/2010	KEMRI Alupe Clinic	K.C	10/09/2010	2010-09-10	18515	2010	nakhina	Busibwabo	Busibwabo	Matayos	busia	Busia	Busia	Western	Yes	Village	Village	male	28	2009	no	none	9	72	13	37.6	yes	yes	yes	yes	no	no	0	0	Parent	Parent	Parent	32	32		unemployed	Unemployed	Unemployed	Unemployed	n/a	Primary	Primary	Primary	primary incomplete
CIP/084C/2010	KEMRI Alupe Clinic	K.C	15/09/2010	2010-09-15	18520	2010	omoloi	Ongelechom	Asinge	chakol	S.Teso	Teso South	Teso	Western	Yes	Village	Village	female	49	2006	no	none	13	97.5	16	36.7	yes	yes	yes	yes	no	no	0	0	Parent	Parent	Parent	33	33	45	unemployed	Unemployed	Unemployed	Unemployed	Salaried formal employment	Primary	Primary	Primary	primary incomplete
CIP/085C/2010	KEMRI Alupe Clinic	K.C	15/09/2010	2010-09-15	18520	2010	aget	angorom	Angorom	chakol	S.Teso	Teso South	Teso	Western	Yes	Village	Village	female	55	2006	no	none	13	98.5	16	37.5	yes	yes	yes	yes	no	no	0	0	Parent	Parent	Parent	35	35	38	unemployed	Unemployed	Unemployed	Unemployed	Salaried formal employment	Primary	Primary	Primary	primary incomplete
CIP/086C/2010	KEMRI Alupe Clinic	K.C	15/09/2010	2010-09-15	18520	2010	nyatapar	Amongura	ongariama	chakol	S.Teso	Teso South	Teso	Western	Yes	Village	Village	female	20	2009	no	none	12	85	16.5	38.6	yes	yes	yes	yes	no	no	0	0	Parent	Parent	Parent	26	26	35	unemployed	Unemployed	Unemployed	Unemployed	unemployed	Primary	Primary	Primary	primary
CIP/087C/2010	KEMRI Alupe Clinic	K.C	15/09/2010	2010-09-15	18520	2010	Alomodoi	alomodoi	Amongura	chakol	S.Teso	Teso South	Teso	Western	Yes	Village	Village	female	30	2008	no	none	10	84	15	37.2	yes	yes	yes	yes	no	no	0	0	Parent	Parent	Parent	24	24	39	unemployed	Unemployed	Unemployed	Unemployed	in jail	Primary	Primary	Primary	primary incomplete
CIP/088C/2010	KEMRI Alupe Clinic	K.C	16/09/2010	2010-09-16	18521	2010	SITIKHO	SITIKHO	SITIKHO	WEBUYE	BUNGOMA EAST	Bungoma	Bungoma	Western	Yes	Village	Village	female	52	2006	no	none	15	100	17	37	yes	yes	no	yes	no	yes	1	3 or less	Parent	Parent	Parent	32	32	30	Salaried formal employment	Salaried formal employment	Salaried formal employment	Salaried formal employment	Salaried formal employment	Primary	Primary	Primary	primary
CIP/089C/2010	KEMRI Alupe Clinic	K.C	20/09/2010	2010-09-20	18525	2010	buloma	NASIRA	BUSIBWABO	Matayos	BUSIA	Busia	Busia	Western	Yes	other		female	52	2006	yes	Preschool	15	100	17	37	yes	yes	no	yes	no	no	0	0	Parent	Parent	Parent	33	33	28	Self employment	Self employment	Self employment	Informal/Self employment	Unemployed/Housewife	Primary	Primary	Primary	primary
CIP/090C/2010	KEMRI Alupe Clinic	K.C	20/09/2010	2010-09-20	18525	2010	Sofia	Township	Township	Busia Township	Busia	Busia	Busia	Western	Yes	Town	Town	male	36	2007	yes	Preschool	15	96	17	36.6	yes	yes	no	yes	no	no	0	0	Parent	Parent	Parent	36	36	31	Self employment	Self employment	Self employment	Informal/Self employment	Salaried formal employment	Secondary	Secondary	Post-primary	secondary
CIP/091C/2010	KEMRI Alupe Clinic	K.C	20/09/2010	2010-09-20	18525	2010	Amongura	obochun	amongura	chakol	S. Teso	Teso South	Teso	Western	Yes	Village	Village	female	20	2008	no	none	10.5	78	16	39.8	yes	yes	yes	yes	no	no	0	0	Parent	Parent	Parent	26	26	34	unemployed	Unemployed	Unemployed	Unemployed	Salaried formal employment	Secondary	Secondary	Post-primary	secondary
CIP/092C/2010	KEMRI Alupe Clinic	K.C	20/09/2010	2010-09-20	18525	2010	Angorom	Angorom	Alupe	Chakol	S. Teso	Teso South	Teso	Western	Yes	Village	Village	female	46	2006	no	none	13	94	16	37.2	yes	yes	yes	yes	no	yes	1	3 or less	Parent	Parent	Parent				unemployed	Unemployed	Unemployed	Unemployed	unemployed	No formal education	No formal education	No formal education	no formal education
CIP/093C/2010	KEMRI Alupe Clinic	K.C	20/09/2010	2010-09-20	18525	2010	amagoro	buteba	buteba	chakol	Busia	Busia	Busia	Western	Yes	Village	Village	female	55	2006	yes	Preschool	18	103	17	36.4	yes	yes	yes	yes	no	yes	1	3 or less	Parent	Parent	Parent	25	25	27	unemployed	Unemployed	Unemployed	Unemployed	Salaried formal employment	Primary	Primary	Primary	primary incomplete
CIP/094C/2010	KEMRI Alupe Clinic	K.C	20/09/2010	2010-09-20	18525	2010	sirisia	Bugengi	Bugengi	Matayos	Busia	Busia	Busia	Western	Yes	Village	Village	male	72	2004	yes	Lower primary	14	103	15.5	36.9	yes	yes	yes	yes	no	yes	1	3 or less		Grandparent	Other	43	43		unemployed	Unemployed	Unemployed	Unemployed	n/a	Primary	Primary	Primary	primary incomplete
CIP/095C/2010	KEMRI Alupe Clinic	K.C	20/09/2010	2010-09-20	18525	2010	Amerikwae	Amerikwai	Amerikwai	Chakol	S. Teso	Teso South	Teso	Western	Yes	Village	Village	female	72	2004	yes	Lower primary	17	118	16	39.3	yes	yes		yes	no	yes	1	3 or less		Parent	Parent				unemployed	Unemployed	Unemployed	Unemployed	n/a	Secondary	Secondary	Post-primary	secondary
CIP/096C/2010	KEMRI Alupe Clinic	K.C	20/09/2010	2010-09-20	18525	2010	amase	Okame	amase	Chakol	S. Teso	Teso South	Teso	Western	Yes	Village	Village	male	67	2005	yes	Preschool	17	106.5	17	36.4	yes	yes	yes	yes	no	no	0	0	Parent	Parent	Parent	25	25	27	unemployed	Unemployed	Unemployed	Unemployed	casual worker	Primary	Primary	Primary	primary incomplete
CIP/097C/2010	KEMRI Alupe Clinic	K.C	21/09/2010	2010-09-21	18526	2010	Malaba	malaba township	Township	Amagoro	S. Teso	Teso North	Teso	Western	Yes	Town	Town	female	32	2007	no	none	10	88	15	36.4	yes	yes	no	yes	no	no	0	0	Parent	Parent	Parent	28	28	39	Self employment	Self employment	Self employment	Informal/Self employment	Salaried formal employment	Primary	Primary	Primary	primary incomplete
CIP/098C/2010	KEMRI Alupe Clinic	K.C	21/09/2010	2010-09-21	18526	2010	Marachi	Marachi	busia township	busia township	busia	Busia	Busia	Western	Yes	Town	Town	female	58	2005	yes	Preschool	20	119.5	17	37.3	no	no	no	no	no	no	0	0	Parent	Parent	Parent				Self employment	Self employment	Self employment	Informal/Self employment	n/a	Primary	Primary	Primary	primary
CIP/099C/2010	KEMRI Alupe Clinic	K.C	21/09/2010	2010-09-21	18526	2010	Aterait	Aterait	apegei	Chakol	S. Teso	Teso South	Teso	Western	Yes	Village	Village	male	70	2004	yes	Preschool	25	113	17	39.7	yes	yes	no	yes	no	yes	2	3 or less	Parent	Parent	Parent	34	34	28	Salaried formal employment	Salaried formal employment	Salaried formal employment	Salaried formal employment	Salaried formal employment	Secondary	Secondary	Post-primary	secondary
CIP/100C/2010	KEMRI Alupe Clinic	K.C	21/09/2010	2010-09-21	18526	2010	alupe	alupe	Angorom	chakol	S. Teso	Teso South	Teso	Western	Yes	Village	Village	female	69	2005	yes	Preschool	20	108	16	37	yes	yes	no	yes	no	yes	4 or more	4 or more	Parent	Parent	Parent				Self employment	Self employment	Self employment	Informal/Self employment	Salaried formal employment	No formal education	No formal education	No formal education	no formal education
CIP/101C/2010	KEMRI Alupe Clinic	K.C	21/09/2010	2010-09-21	18526	2010	Angorom	Angorom	Angorom	chakol	S. Teso	Teso South	Teso	Western	Yes	Village	Village	female	118	2000	yes	Upper primary	26	136	19	36.7	yes	yes	no	yes	no	no	0	0	Parent	Parent	Parent	40	40		unemployed	Unemployed	Unemployed	Unemployed	Salaried formal employment	Primary	Primary	Primary	primary incomplete
CIP/102C/2010	KEMRI Alupe Clinic	K.C	21/09/2010	2010-09-21	18526	2010	Road block	Amerikwai	Angorom	busia township	S. Teso	Teso South	Teso	Western	Yes	Town	Town	female	21	2008	no	none	11	84	14	36.4	yes	yes	no	yes	no	yes	1	3 or less		Parent	Parent	39	39	45	House wife	Unemployed	Unemployed	Unemployed	Salaried formal employment	Secondary	Secondary	Post-primary	secondary
CIP/103C/2010	KEMRI Alupe Clinic	K.C	22/09/2010	2010-09-22	18527	2010	korinda	mundika	mundika	Busia Township	Busia	Busia	Busia	Western	Yes	Town	Town	female	29	2008	no	none		85	15	36	yes	yes	yes	yes	no	yes	1	3 or less	Parent	Parent	Parent	23	23	29	unemployed	Unemployed	Unemployed	Unemployed	Salaried formal employment	Secondary	Secondary	Post-primary	secondary incomplete
CIP/104C/2010	KEMRI Alupe Clinic	K.C	22/09/2010	2010-09-22	18527	2010	korinda	mundika	mundika	busia township	Busia	Busia	Busia	Western	Yes	Town	Town	male	24	2008	no	none	11	79	16.5	36.2	yes	yes	no	yes	no	no	0	0	Parent	Parent	Parent	24	24	26	unemployed/ House wife	Unemployed	Unemployed	Unemployed	Salaried formal employment	Primary	Primary	Primary	primary
CIP/105C/2010	KEMRI Alupe Clinic	K.C	22/09/2010	2010-09-22	18527	2010	apatit	Kaliwa	Kaliwa	amukura	S. Teso	Teso South	Teso	Western	Yes	Village	Village	female	132	1999	yes	Upper primary	30	142	19	36.1	yes	yes	no	yes	no	yes	3	3 or less	Parent	Parent	Parent	42	42	37	Casual worker	Informal employment	Informal employment	Informal/Self employment	Unemployed/Housewife	Primary	Primary	Primary	primary
CIP/106C/2010	KEMRI Alupe Clinic	K.C	22/09/2010	2010-09-22	18527	2010	nambale	nambale township	Township	nambale	Busia	Busia	Busia	Western	Yes	Town	Town	male	60	2005	yes	Upper primary	15	108	16	36.7	yes		yes		no	no	0	0	Parent	Parent	Parent	39	39	42	Salaried formal employment	Salaried formal employment	Salaried formal employment	Salaried formal employment	Salaried formal employment	Secondary	Secondary	Post-primary	secondary
CIP/107C/2010	KEMRI Alupe Clinic	K.C	23/09/2010	2010-09-23	18528	2010	Andungosi	alomoroi	amongura	Chakol	S. Teso	Teso South	Teso	Western	Yes	Town	Town	male	74	2004	yes	Lower primary	21	123	16	37.8	yes	yes	no	yes	no	no	0	0	Parent	Parent	Parent	37	37	31	Self employment	Self employment	Self employment	Informal/Self employment	Salaried formal employment	tertiary	tertiary	Post-primary	tertiary
CIP/108C/2010	KEMRI Alupe Clinic	K.C	23/09/2010	2010-09-23	18528	2010	kerina	bomukora	Iyabe	suneka	kisii south	Kisii South	Kisii South	Nyanza	No	Village	Village	male	36	2007	yes	Preschool	16	103	16	37.2	yes	yes	no	yes	no	no	0	0	Parent	Parent	Parent	32	32	28	Salaried formal employment	Salaried formal employment	Salaried formal employment	Salaried formal employment	Unemployed/Housewife	Secondary	Secondary	Post-primary	secondary
CIP/109C/2010	KEMRI Alupe Clinic	K.C	29/09/2010	2010-09-29	18534	2010	kasilo	Aludeka	asinge	chakol	S. Teso	Teso South	Teso	Western	Yes	Village	Village	female	64	2005	no	none	15	105	15	38.8	yes		no		no	yes	3	3 or less	Parent	Parent	Parent	41	41	45	unemployed/ House wife	Unemployed	Unemployed	Unemployed	unemployed	Primary	Primary	Primary	primary incomplete
CIP/110C/2010	KEMRI Alupe Clinic	K.C	29/09/2010	2010-09-29	18534	2010	Aterait	Apegei	apegei	Chakol	S. Teso	Teso South	Teso	Western	Yes	Village	Village	male	117	2001	yes	Lower primary	20	113	18	37	yes	yes	no	yes	no	no	0	0	Parent	Parent	Parent	30	30	40	unemployed/ House wife	Unemployed	Unemployed	Unemployed	unemployed	Primary	Primary	Primary	primary incomplete
CIP/111C/2010	KEMRI Alupe Clinic	K.C	29/09/2010	2010-09-29	18534	2010	Ookoru	Adungosi	okame	Chakol	S. Teso	Teso South	Teso	Western	Yes	Village	Village	male	131	1999	yes	Lower primary	31	145	19	37.3	yes	yes	no	yes	no	no	0	0	Parent	Parent	Parent	34	34	44	Salaried formal employment	Salaried formal employment	Salaried formal employment	Salaried formal employment	Salaried formal employment	tertiary	tertiary	Post-primary	tertiary
CIP/112C/2010	KEMRI Alupe Clinic	K.C	29/09/2010	2010-09-29	18534	2010	Ookoru	Adungosi	okame	Chakol	S. Teso	Teso South	Teso	Western	Yes	Village	Village	male	29	2008	no	none	10	87	15	36	yes	yes	no	yes	no	no	0	0	Parent	Parent	Parent	34	34	44	Salaried formal employment	Salaried formal employment	Salaried formal employment	Salaried formal employment	Salaried formal employment	tertiary	tertiary	Post-primary	tertiary
CIP/113C/2010	KEMRI Alupe Clinic	K.C	30/09/2010	2010-09-30	18535	2010	Kotulia	mongluk	amogoroa	Amagoro	S. Teso	Teso North	Teso	Western	Yes	Village	Village	female	96	2002	yes	Preschool	24	124	18	37	yes	yes	yes	yes	no	no	0	0	Parent	Parent	Parent	34	34	25	unemployed	Unemployed	Unemployed	Unemployed	unemployed	Primary	Primary	Primary	primary incomplete
CIP/114C/2010	KEMRI Alupe Clinic	K.C	30/09/2010	2010-09-30	18535	2010	Alomodoi	Amongura	Amongura	chakol	S. Teso	Teso South	Teso	Western	Yes	Village	Village	female	61	2005	yes	Preschool	18	107	16	37.6	yes	yes	yes	yes	no	yes	4 or more	4 or more	Parent	Parent	Parent	25	25	27	unemployed	Unemployed	Unemployed	Unemployed	Salaried formal employment	Primary	Primary	Primary	primary incomplete
CIP/115C/2010	KEMRI Alupe Clinic	K.C	30/09/2010	2010-09-30	18535	2010	Alomodoi	Amongura	Amongura	chakol	S. Teso	Teso South	Teso	Western	Yes	Village	Village	male	60	2005	no	none	16	98	17	37.8	yes	no	no	no	no	yes	2	3 or less	Parent	Parent	Parent				unemployed/ House wife	Unemployed	Unemployed	Unemployed	unemployed	Primary	Primary	Primary	primary incomplete
CIP/116C/2010	KEMRI Alupe Clinic	K.C	10/01/2010	2010-01-10	18272	2010	Malwa	Karadolo	Kanyaulo	Ukwala	Siaya	Siaya	Siaya	Nyanza	No	Village	Village	female	60	2005	yes	Preschool	19	114	17	36.2	yes		no		no	no	0	0	Parent	Parent	Parent	30	30		unemployed	Unemployed	Unemployed	Unemployed		Primary	Primary	Primary	primary incomplete
CIP/117C/2010	KEMRI Alupe Clinic	K.C	10/01/2010	2010-01-10	18272	2010	Kosena	Kaujaikitok	Kamnoit	Amukura	S. Teso	Teso South	Teso	Western	Yes	Village	Village	female	124	2000	yes	Lower primary	18	121.5	16	37	yes		no		no	yes	2	3 or less	Parent	Parent	Parent	35	35		Casual worker	Informal employment	Informal employment	Informal/Self employment		No formal education	No formal education	No formal education	no formal education
CIP/118C/2010	KEMRI Alupe Clinic	K.C	10/01/2010	2010-01-10	18272	2010	Ongaroi	Ongaroi	Okane	chakol	S. Teso	Teso South	Teso	Western	Yes	Village	Village	female	29	2008	no	none	11	90	17	36.7	yes	yes	yes	yes	no	no	0	0	Parent	Parent	Parent	38	38	31	Salaried formal employment	Salaried formal employment	Salaried formal employment	Salaried formal employment	Salaried formal employment	tertiary	tertiary	Post-primary	tertiary
CIP/119C/2010	KEMRI Alupe Clinic	K.C	10/04/2010	2010-04-10	18362	2010	Amoni	Kajii	Kajii	Amagoro	S. Teso	Teso North	Teso	Western	Yes	Village	Village	female	60	2005	yes	Preschool	18	114	16	37.7	yes	yes		yes	no	no	0	0	Grandparent	Grandparent	Other	26	26	32	Casual worker	Informal employment	Informal employment	Informal/Self employment	Salaried formal employment	Primary	Primary	Primary	primary
CIP/120C/2010	KEMRI Alupe Clinic	K.C	10/05/2010	2010-05-10	18392	2010	Oswayi	Aciit	Asinge	chakol	S. Teso	Teso South	Teso	Western	Yes	Village	Village	male	132	1999	yes	Upper primary	38	153	20	36.4	yes	yes	no	yes	no	yes	1	3 or less	Other	Other	Other	55	55	60	House wife	Unemployed	Unemployed	Unemployed	Salaried formal employment	Secondary	Secondary	Post-primary	secondary
CIP/121C/2010	KEMRI Alupe Clinic	K.C	10/05/2010	2010-05-10	18392	2010	Emamba	Lukongo	Marachi E.	Butula	Busia	Busia	Busia	Western	Yes	Village	Village	male	22	2008	no	none	10	74	14	37	yes	yes	no	yes	no	no	0	0	Parent	Parent	Parent	38	38	50	unemployed/ House wife	Unemployed	Unemployed	Unemployed	Salaried formal employment	Secondary	Secondary	Post-primary	secondary incomplete
CIP/122C/2010	KEMRI Alupe Clinic	K.C	10/05/2010	2010-05-10	18392	2010	chakol	Adungosi	Okame	chakol	S. Teso	Teso South	Teso	Western	Yes	Village	Village	female	98	2002	yes	Preschool	20	124	17	37.7	no	no	no	no	no	yes	1	3 or less	Parent	Parent	Parent	32	32		unemployed	Unemployed	Unemployed	Unemployed	Unemployed/Housewife	Primary	Primary	Primary	primary incomplete
CIP/123C/2010	KEMRI Alupe Clinic	K.C	10/05/2010	2010-05-10	18392	2010	Kokok	Akoret	Amaira	Amukura	S. Teso	Teso South	Teso	Western	Yes	Village	Village	female	53	2010	yes	Preschool	16	104	16	37.2	yes	yes	yes	yes	no	yes	1	3 or less	Parent	Parent	Parent	30	30	40	unemployed	Unemployed	Unemployed	Unemployed	Salaried formal employment	Primary	Primary	Primary	primary incomplete
CIP/124C/2010	KEMRI Alupe Clinic	K.C	10/05/2010	2010-05-10	18392	2010	Okiludu	Ojamong	Ojamong	chakol	S. Teso	Teso South	Teso	Western	Yes	Town	Town	female	120	2000	yes	Lower primary	25	130	18	37	yes		no	no	no	no	0	0	Grandparent	Grandparent	Other				unemployed	Unemployed	Unemployed	Unemployed		No formal education	No formal education	No formal education	no formal education
CIP/125C/2010	KEMRI Alupe Clinic	K.C	10/06/2010	2010-06-10	18423	2010	Amongura	Amongura	amongura	chakol	S. Teso	Teso South	Teso	Western	Yes	Village	Village	male	84	2003	yes	Preschool	18	116	16	37.6	yes	no	no	no	no	no	0	0	Parent	Parent	Parent	34	34	40	unemployed	Unemployed	Unemployed	Unemployed	Salaried formal employment	No formal education	No formal education	No formal education	no formal education
CIP/126C/2010	KEMRI Alupe Clinic	K.C	10/06/2010	2010-06-10	18423	2010	Burumba	Township	Township	Busia Township	Busia	Busia	Busia	Western	Yes	Town	Town	male	48	2006	yes	Lower primary	17	107	17	37.1	yes	yes	yes	yes	no	no	0	0	Parent	Parent	Parent	24	24	32	Self employment	Self employment	Self employment	Informal/Self employment	Salaried formal employment	Primary	Primary	Primary	primary
CIP/127C/2010	KEMRI Alupe Clinic	K.C	10/06/2010	2010-06-10	18423	2010	Achiti	Achit	Asinge	chakol	S. Teso	Teso South	Teso	Western	Yes	Town	Town	female	132	1999	yes	Upper primary	33	143.5	20	37	yes	yes	no	yes	no	no	0	0	Parent	Parent	Parent	37	37	43	unemployed	Unemployed	Unemployed	Unemployed	Salaried formal employment	Primary	Primary	Primary	primary incomplete
CIP/128C/2010	KEMRI Alupe Clinic	K.C	10/06/2010	2010-06-10	18423	2010	Mayoni	Mayoni	Matungu	Matungu	Matungu	Kakamega	Kakamega	Western	Yes	Village	Village	female	112	2001	yes	Lower primary	28	128	19	36	yes	yes	no	yes	no	no	0	0	Parent	Parent	Parent	36	36	38	Salaried formal employment	Salaried formal employment	Salaried formal employment	Salaried formal employment	Salaried formal employment	Secondary	Secondary	Post-primary	secondary
CIP/129C/2010	KEMRI Alupe Clinic	K.C	10/06/2010	2010-06-10	18423	2010	Odioi	Odioi	Aramit	Amukura	S. Teso	Teso South	Teso	Western	Yes	Village	Village	male	31	2008	no	none	10	86	15	37	yes	yes	yes	yes	no	no	0	0	Parent	Parent	Parent	21	21	24	unemployed/ House wife	Unemployed	Unemployed	Unemployed	Salaried formal employment	Secondary	Secondary	Post-primary	secondary incomplete
CIP/130C/2010	KEMRI Alupe Clinic	K.C	10/07/2010	2010-07-10	18453	2010	Kakamega police line	municipality	Township	Township	C. kakamega	Kakamega	Kakamega	Western	Yes	Town	Town	male	139	1999	yes	Upper primary	40	153	20	37	yes	yes	no	yes	no	no	0	0	Parent	Parent	Parent	52	52	48	Salaried formal employment	Salaried formal employment	Salaried formal employment	Salaried formal employment	Salaried formal employment	Secondary	Secondary	Post-primary	secondary
CIP/131C/2010	KEMRI Alupe Clinic	K.C	10/07/2010	2010-07-10	18453	2010	Mubaya	Budalangi	Bunyala East	Budalangi	Bunyala	Busia	Busia	Western	Yes	Village	Village	female	55	2006	yes	Preschool	16	105	16.5	36.8	yes	yes	no	yes	no	no	0	0	Grandparent	Grandparent	Other	34	34	40	Salaried formal employment	Salaried formal employment	Salaried formal employment	Salaried formal employment	Salaried formal employment	tertiary	tertiary	Post-primary	tertiary
CIP/132C/2010	KEMRI Alupe Clinic	K.C	10/07/2010	2010-07-10	18453	2010	Aburi	Akoret	Akoret	Amukura	S. Teso	Teso South	Teso	Western	Yes	Village	Village	female	74	2001	yes	Preschool	15	106	15	37.1	yes	yes	no	yes	no	yes	1	3 or less	Parent	Parent	Parent	30	30	32	Unemployed	Unemployed	Unemployed	Unemployed	Salaried formal employment	Secondary	Secondary	Post-primary	secondary
CIP/133C/2010	KEMRI Alupe Clinic	K.C	10/07/2010	2010-07-10	18453	2010	Aburi	Akoret	Akoret	Amukura	S. Teso	Teso South	Teso	Western	Yes	Village	Village	female	48	2006	yes	Preschool	15	103	15	36.4	yes	yes	no	yes	no	no	0	0	Parent	Parent	Parent	30	30	32	Unemployed	Unemployed	Unemployed	Unemployed	Salaried formal employment	Secondary	Secondary	Post-primary	secondary
CIP/134C/2010	KEMRI Alupe Clinic	K.C	10/07/2010	2010-07-10	18453	2010	Ugaji	Ugaji	Marachi west	Butula	Busia	Busia	Busia	Western	Yes	Village	Village	male	108	2001	yes	Lower primary	25	137	18	37.6	yes	yes	yes	yes	no	no	0	0	Grandparent	Grandparent	Other	50	50		Self employment	Self employment	Self employment	Informal/Self employment	n/a	Primary	Primary	Primary	primary incomplete
CIP/135C/2010	KEMRI Alupe Clinic	K.C	10/07/2010	2010-07-10	18453	2010	Busia	Township	Township	Busia Township	Busia	Busia	Busia	Western	Yes	Town	Town	female	122	2000	yes	Lower primary	25	137	18	37.3	yes	yes	no	yes	no	no	0	0	Parent	Parent	Parent	42	42	35	Salaried formal employment	Salaried formal employment	Salaried formal employment	Salaried formal employment	Unemployed/Housewife	Secondary	Secondary	Post-primary	secondary
CIP/136C/2010	KEMRI Alupe Clinic	K.C	10/07/2010	2010-07-10	18453	2010	Nambale	nambale township	Nambale township	Nambale	Busia	Busia	Busia	Western	Yes	Town	Town	female	24	2008	no	none	12	91	16	36.7	yes	yes	yes	yes	no	no	0	0	Parent	Parent	Parent	39	39	32	Salaried formal employment	Salaried formal employment	Salaried formal employment	Salaried formal employment	Salaried formal employment	tertiary	tertiary	Post-primary	tertiary
CIP/137C/2010	KEMRI Alupe Clinic	K.C	10/11/2010	2010-11-10	18576	2010	Nambale	nambale township	Nambale township	Nambale	Busia	Busia	Busia	Western	Yes	Town	Town	female	134	1999	yes	Upper primary	40	156	21	36.7	yes	no	no	no	no	no	0	0	Parent	Parent	Parent	30	30		Self employment	Self employment	Self employment	Informal/Self employment	n/a	Secondary	Secondary	Post-primary	secondary incomplete
CIP/138C/2010	KEMRI Alupe Clinic	K.C	10/11/2010	2010-11-10	18576	2010	Emama	Busibwabo	Nasira	Matayos	Busia	Busia	Busia	Western	Yes	Village	Village	male	24	2008	no	none	15	77	15	37	yes	yes	yes	yes	no	no	0	0	Parent	Parent	Parent	24	24	30	House wife	Unemployed	Unemployed	Unemployed	Salaried formal employment	Secondary	Secondary	Post-primary	secondary
CIP/139C/2010	KEMRI Alupe Clinic	K.C	10/11/2010	2010-11-10	18576	2010	Malaba	malaba	malaba township	Amagoro	N. Teso	Teso North	Teso	Western	Yes	Town	Town	male	50	2006	yes	Preschool	14	98	16	37.1	yes	yes	yes	yes	no	yes	3	3 or less	Parent	Parent	Parent	29	29	36	Self employment	Self employment	Self employment	Informal/Self employment	Salaried formal employment	Secondary	Secondary	Post-primary	secondary
CIP/140C/2010	KEMRI Alupe Clinic	K.C	10/11/2010	2010-11-10	18576	2010	Apegei	Akites	Apegei	Chakol	S. Teso	Teso South	Teso	Western	Yes	Village	Village	female	132	1999	yes	Upper primary	30	145	18	37	yes	yes	yes	yes	no	yes	1	3 or less	Parent	Parent	Parent	38	38	35	Self employment	Self employment	Self employment	Informal/Self employment	Unemployed/Housewife	Secondary	Secondary	Post-primary	secondary
CIP/141C/2010	KEMRI Alupe Clinic	K.C	10/12/2010	2010-12-10	18606	2010	Midaho	Rambula	E. Sigomere	Ugunja	Ugenya	Ugenya	Ugenya	Nyanza	No	Village	Village	male	43	2007	no	none	15	99	16	36.2	yes	yes	yes	yes	no	yes	2	3 or less	Parent	Parent	Parent	32	32	42	House wife	Unemployed	Unemployed	Unemployed	Salaried formal employment	Primary	Primary	Primary	primary incomplete
CIP/142C/2010	KEMRI Alupe Clinic	K.C	10/12/2010	2010-12-10	18606	2010	Airstrip	Amerikwai	Township busia	Busia Township	S. Teso	Teso South	Teso	Western	Yes	Town	Town	female	96	2002	yes	Lower primary	22	121	18	36.5	yes	no	no	no	no	yes	4 or more	4 or more	Parent	Parent	Parent	30	30	35	Self employment	Self employment	Self employment	Informal/Self employment	Salaried formal employment	Secondary	Secondary	Post-primary	secondary
CIP/143C/2010	KEMRI Alupe Clinic	K.C	10/12/2010	2010-12-10	18606	2010	Airstrip	Amerikwai	Township busia	Busia Township	S. Teso	Teso South	Teso	Western	Yes	Town	Town	male	48	2006	yes	Preschool	18	102	19	36.7	yes	no	no	no	no	yes	2	3 or less	Parent	Parent	Parent	30	30	35	Self employment	Self employment	Self employment	Informal/Self employment	Salaried formal employment	Secondary	Secondary	Post-primary	secondary
CIP/144C/2010	KEMRI Alupe Clinic	K.C	13/10/2010	2010-10-13	18548	2010	Burumba	Township	Township	Busia Township	Busia	Busia	Busia	Western	Yes	Town	Town	male	77	2004	yes	Preschool	18	114	16.5	36.7	yes	yes	no	yes	no	yes	1	3 or less	Parent	Parent	Parent	30	30	22	Self employment	Self employment	Self employment	Informal/Self employment	Salaried formal employment	Primary	Primary	Primary	primary incomplete
CIP/145C/2010	KEMRI Alupe Clinic	K.C	13/10/2010	2010-10-13	18548	2010	Omoloi	Ngelechom	Asinge	Chakol	S. Teso	Teso South	Teso	Western	Yes	Village	Village	female	72	2004	yes	Preschool	20	113	18	37.1	yes	yes	no	yes	no	yes	1	3 or less	Parent	Parent	Parent	33	33	44	House wife	Unemployed	Unemployed	Unemployed	Salaried formal employment	Primary	Primary	Primary	primary incomplete
CIP/146C/2010	KEMRI Alupe Clinic	K.C	13/10/2010	2010-10-13	18548	2010	Omoloi	Ngelechom	Asinge	Chakol	S. Teso	Teso South	Teso	Western	Yes	Village	Village	female	108	2001	yes	Lower primary	26	126	19	36.8	yes	yes	yes	yes	no	yes	1	3 or less	Parent	Parent	Parent	33	33	44	House wife	Unemployed	Unemployed	Unemployed	Salaried formal employment	Primary	Primary	Primary	primary incomplete
CIP/147C/2010	KEMRI Alupe Clinic	K.C	13/10/2010	2010-10-13	18548	2010	Okokoru	Adungosi	Okame	Chakol	S. Teso	Teso South	Teso	Western	Yes	Village	Village	female	72	2004	yes	Preschool	15	107	16	37	yes	yes	no	yes	no	no	0	0	Parent	Parent	Parent	33	33	37	House wife	Unemployed	Unemployed	Unemployed	Salaried formal employment	Primary	Primary	Primary	primary incomplete
CIP/148C/2010	KEMRI Alupe Clinic	K.C	13/10/2010	2010-10-13	18548	2010	Okame	Ongaroi	Okame	Chakol	S. Teso	Teso South	Teso	Western	Yes	Village	Village	female	132	1999	yes	Upper primary	28	137	19	37.7	yes	yes	yes	yes	no	yes	4 or more	4 or more	Parent	Parent	Parent				House wife	Unemployed	Unemployed	Unemployed	Salaried formal employment	Primary	Primary	Primary	primary incomplete
CIP/149C/2010	KEMRI Alupe Clinic	K.C	13/10/2010	2010-10-13	18548	2010	Ongaroi	Onyunyur	Kamolo	Amagoro	N. Teso	Teso North	Teso	Western	Yes	Village	Village	male	60	2005	no	none	12	107	15	36	yes	yes	yes	yes	no	yes	4 or more	4 or more	Parent	Parent	Parent	30	30	40	House wife	Unemployed	Unemployed	Unemployed	Salaried formal employment	Primary	Primary	Primary	primary incomplete
CIP/150C/2010	KEMRI Alupe Clinic	K.C	14/10/2010	2010-10-14	18549	2010	Asinge	Ongelechom	Asinge	Chakol	S. Teso	Teso South	Teso	Western	Yes	Village	Village	female	36	2007	no	none	13	92	16	36.4	yes	yes	no	yes	no	no	0	0	Grandparent	Grandparent	Other	18	18	23	House wife	Unemployed	Unemployed	Unemployed	casual worker	Primary	Primary	Primary	primary incomplete
CIP/151C/2010	KEMRI Alupe Clinic	K.C	14/10/2010	2010-10-14	18549	2010	Angorom	Angorom	Alupe	chakol	S. Teso	Teso South	Teso	Western	Yes	Village	Village	female	84	2003	yes	Lower primary	18	118	16	39.5	yes	yes	no	yes	no	no	0	0	Other	Other	Other				Self employment	Self employment	Self employment	Informal/Self employment	n/a	Secondary	Secondary	Post-primary	secondary
CIP/152C/2010	KEMRI Alupe Clinic	K.C	14/10/2010	2010-10-14	18549	2010	Okame	Okame	Ongaroi	chakol	S. Teso	Teso South	Teso	Western	Yes	Village	Village	female	92	2003	yes	Preschool	20	122		37.1	yes	yes	no	yes	no	yes	1	3 or less	Parent	Parent	Parent	22	22	33	House wife	Unemployed	Unemployed	Unemployed	casual worker	Primary	Primary	Primary	primary incomplete
CIP/153C/2010	KEMRI Alupe Clinic	K.C	14/10/2010	2010-10-14	18549	2010	Malanga	Malanga	Bukhayo central	Butula	Busia	Busia	Busia	Western	Yes	Village	Village	female	144	1998	yes	Upper primary	35	146	20	36.4	yes	yes	yes	yes	no	no	0	0	Parent	Parent	Parent				Self employment	Self employment	Self employment	Informal/Self employment	Unemployed/Housewife	Secondary	Secondary	Post-primary	secondary incomplete
CIP/154C/2010	KEMRI Alupe Clinic	K.C	15/10/2010	2010-10-15	18550	2010	Mabale	Mayenje	Township	Busia Township	Busia	Busia	Busia	Western	Yes	Town	Town	female	84	2003	yes	Preschool	24	118	19	36.3	yes	yes	no	yes	no	yes	1	3 or less	Other			35	35	40	House wife	Unemployed	Unemployed	Unemployed	casual worker	Primary	Primary	Primary	primary incomplete
CIP/155C/2010	KEMRI Alupe Clinic	K.C	15/10/2010	2010-10-15	18550	2010	Malaba	Malaba	Township	Amagoro	S. Teso	Teso North	Teso	Western	Yes	Town	Town	male	132	1999	yes	Upper primary	27	141	16	36.2	yes	yes	no	yes	no	no	0	0	Parent	Parent	Parent	33	33	40	Self employment	Self employment	Self employment	Informal/Self employment	Salaried formal employment	Primary	Primary	Primary	primary
CIP/156C/2010	KEMRI Alupe Clinic	K.C	15/10/2010	2010-10-15	18550	2010	Deep area	Kajei	Amoni	Amagoro	S. Teso	Teso North	Teso	Western	Yes	Village	Village	female	37	2007	no	none	13	96	16	36.2	yes	yes	yes	yes	no	no	0	0	Parent	Parent	Parent	30	30	26	Self employment	Self employment	Self employment	Informal/Self employment	Unemployed/Housewife	Primary	Primary	Primary	primary incomplete
CIP/157C/2010	KEMRI Alupe Clinic	K.C	15/10/2010	2010-10-15	18550	2010	Ojuret	Odidi	Aremit	amukura	S. Teso	Teso South	Teso	Western	Yes	Village	Village	female	108	2001	yes	Lower primary	18	117	16	37.2	yes	yes	yes	yes	no	yes	2	3 or less	Parent	Parent	Parent	25	25	32	House wife	Unemployed	Unemployed	Unemployed	Salaried formal employment	Primary	Primary	Primary	primary incomplete
CIP/158C/2010	KEMRI Alupe Clinic	K.C	18/10/2010	2010-10-18	18553	2010	Malaba	malaba township	Malaba	Amagoro	S. Teso	Teso North	Teso	Western	Yes	Town	Town	male	65	2005	yes	Preschool	19	115	17	36	yes	yes	yes	yes	no	no	0	0	Parent	Parent	Parent	27	27	28	Self employment	Self employment	Self employment	Informal/Self employment	Salaried formal employment	Secondary	Secondary	Post-primary	secondary
CIP/159C/2010	KEMRI Alupe Clinic	K.C	19/10/2010	2010-10-19	18554	2010	Burumba	Burumba	Township busia	Busia Township	Busia	Busia	Busia	Western	Yes	Town	Town	male	132	1999	yes	Upper primary	35	149	20	36.8	yes	yes	no	yes	no	no	0	0	Parent	Parent	Parent			42	Self employment	Self employment	Self employment	Informal/Self employment	Salaried formal employment	Secondary	Secondary	Post-primary	secondary
CIP/160C/2010	KEMRI Alupe Clinic	K.C	19/10/2010	2010-10-19	18554	2010	ngelechom	Kaujaikitok	Kaujaikitok	Chakol	S. Teso	Teso South	Teso	Western	Yes	Village	Village	male	144	1998	yes	Upper primary	30	143	18.5	38.9	yes	yes	yes	yes	no	no	0	0	Other	Other	Other	30	30	35	House wife	Unemployed	Unemployed	Unemployed	Salaried formal employment	Primary	Primary	Primary	primary
CIP/161C/2010	KEMRI Alupe Clinic	K.C	21/10/2010	2010-10-21	18556	2010	Odukui	Alomodoi	amongura	Chakol	S. Teso	Teso South	Teso	Western	Yes	Village	Village	female	49	2006	yes	Preschool	15	97	16	36.8	yes	yes	no	yes	no	no	0	0	Parent	Parent	Parent	23	23	25	House wife	Unemployed	Unemployed	Unemployed	casual worker	Primary	Primary	Primary	primary
CIP/162C/2010	KEMRI Alupe Clinic	K.C	21/10/2010	2010-10-21	18556	2010	Apegei	Aketei	apegei	Chakol	S. Teso	Teso South	Teso	Western	Yes	Village	Village	female	56	2006	yes	Preschool	15	107	14	36.4	yes	yes	yes	yes	no	yes	1	3 or less	Parent	Parent	Parent	29	29	41	House wife	Unemployed	Unemployed	Unemployed	Salaried formal employment	Primary	Primary	Primary	primary incomplete
CIP/163C/2010	KEMRI Alupe Clinic	K.C	21/10/2010	2010-10-21	18556	2010	Ongariama	Adungosi	Adungosi	Chakol	S. Teso	Teso South	Teso	Western	Yes	Village	Village	male	111	2001	yes	Preschool	24	121	19	36.2	yes	yes	no	yes	no	no	0	0	Parent	Parent	Parent	26	26	34	House wife	Unemployed	Unemployed	Unemployed	casual worker	Primary	Primary	Primary	primary incomplete
CIP/164C/2010	KEMRI Alupe Clinic	K.C	25/10/2010	2010-10-25	18560	2010	Angorom	Angorom	Alupe	Chakol	S. Teso	Teso South	Teso	Western	Yes	Village	Village	male	68	2005	yes	Lower primary	20	112	17	38	yes	yes	no	yes	no	no	0	0	Parent	Parent	Parent	25	25	32	Informal employment	Informal employment	Informal employment	Informal/Self employment	Salaried formal employment	tertiary	tertiary	Post-primary	tertiary
CIP/165C/2010	KEMRI Alupe Clinic	K.C	25/10/2010	2010-10-25	18560	2010	Kariamit	Ongariama	Amongura	Chakol	S. Teso	Teso South	Teso	Western	Yes	Village	Village	male	72	2004	yes	Preschool	20	108	17	36.5	yes	yes	yes	yes	no	yes	1	3 or less	Parent	Parent	Parent	26	26	28	House wife	Unemployed	Unemployed	Unemployed	Salaried formal employment	Primary	Primary	Primary	primary
CIP/166C/2010	KEMRI Alupe Clinic	K.C	25/10/2010	2010-10-25	18560	2010	Kariamit	Ongariama	Amongura	Chakol	S. Teso	Teso South	Teso	Western	Yes	Village	Village	male	96	2008	yes	Preschool	22	118	17	36.6	yes	yes	no	yes	no	no	0	0	Parent	Parent	Parent	26	26	28	House wife	Unemployed	Unemployed	Unemployed	Salaried formal employment	Primary	Primary	Primary	Primary incomplete
CIP/167C/2010	KEMRI Alupe Clinic	K.C	25/10/2010	2010-10-25	18560	2010	Lwero	Bungengi	Bukhayo west	Matayos	Busia	Busia	Busia	Western	Yes	Village	Village	male	84	2003	yes	Lower primary	21	118	17	36.9	yes	yes	yes	yes	no	yes	2	3 or less	Parent	Parent	Parent	33	33	28	Casual worker	Informal employment	Informal employment	Informal/Self employment	Salaried formal employment	Secondary	Secondary	Post-primary	secondary
CIP/168C/2010	KEMRI Alupe Clinic	K.C	25/10/2010	2010-10-25	18560	2010	Amairo	Aremit	Odioyo	Chakol	S. Teso	Teso South	Teso	Western	Yes	Village	Village	female	76	2004	yes		18	111	16	36.9	yes	yes	yes	yes	no	no	1	3 or less	Parent	Parent	Parent	28	28	30	House wife	Unemployed	Unemployed	Unemployed	Salaried formal employment	Primary	Primary	Primary	primary
CIP/169C/2010	KEMRI Alupe Clinic	K.C	25/10/2010	2010-10-25	18560	2010	Ochude	Otimong	Ochude	Chakol	S. Teso	Teso South	Teso	Western	Yes	Village	Village	male	64	2005	yes	Preschool	22	115	16	36.6	yes	yes	no	yes	no	no	0	0	Other	Other	Other	26	26	34	Self employment	Self employment	Self employment	Informal/Self employment	Salaried formal employment	Primary	Primary	Primary	primary
CIP/170C/2010	KEMRI Alupe Clinic	K.C	25/10/2010	2010-10-25	18560	2010	Posta arrea-busia	Busia municipality	municipality	Busia Township	Busia	Busia	Busia	Western	Yes	Town	Town	female	30	2008	no	none	10	84	15	36	yes	yes	no	yes	no	no	0	0	Parent	Parent	Parent	29	29	36	House wife	Unemployed	Unemployed	Unemployed	Salaried formal employment	Primary	Primary	Primary	primary
CIP/171C/2010	KEMRI Alupe Clinic	K.C	26/10/2010	2010-10-26	18561	2010	Totokakile	Kamolo	Kamolo	Amagoro	S. Teso	Teso North	Teso	Western	Yes	Village	Village	male	120	2000	yes	Lower primary	30	136	19	36.8	yes	yes	no	yes	no	no	0	0	Other	Other	Other	40	40	50	House wife	Unemployed	Unemployed	Unemployed	casual worker	No formal education	No formal education	No formal education	no formal education
CIP/172C/2010	KEMRI Alupe Clinic	K.C	26/10/2010	2010-10-26	18561	2010	Sikoma	Sikoma	Marachi Central	Butula	Butula	Busia	Busia	Western	Yes	Village	Village	female	48	2006	yes	Preschool	19	100	19	36.6	yes	yes	no	yes	no	no	0	0	Parent	Parent	Parent	35	35	39	Self employment	Self employment	Self employment	Informal/Self employment	Salaried formal employment	Secondary	Secondary	Post-primary	secondary
CIP/173C/2010	KEMRI Alupe Clinic	K.C	26/10/2010	2010-10-26	18561	2010	Korinda	Korinda	municipality	Busia municipality	Busia	Busia	Busia	Western	Yes	Town	Town	male	132	1999	yes	Upper primary	39	150	20	37	yes	yes	yes	yes	no	no	0	0	Parent	Parent	Parent	27	27	37	House wife	Unemployed	Unemployed	Unemployed	Salaried formal employment	Primary	Primary	Primary	primary
CIP/174C/2010	KEMRI Alupe Clinic	K.C	27/10/2010	2010-10-27	18562	2010	Amase	Okame	Okame	Chakol	S. Teso	Teso South	Teso	Western	Yes	Village	Village	female	63	2005	yes	Lower primary	18	110	16	38.1	yes	yes	no	yes	no	yes	1	3 or less	Grandparent	Grandparent	Other	25	25	32	Self employment	Self employment	Self employment	Informal/Self employment	Salaried formal employment	Primary	Primary	Primary	primary
CIP/175C/2010	KEMRI Alupe Clinic	K.C	27/10/2010	2010-10-27	18562	2010	Angorom	Angorom	Alupe	Chakol	S. Teso	Teso South	Teso	Western	Yes	Village	Village	female	144	1998	yes	Upper primary	26	137	18	36.7	yes	yes	no	yes	no	no	0	0	Parent	Parent	Parent	35	35	45	House wife	Unemployed	Unemployed	Unemployed	casual worker	Primary	Primary	Primary	primary incomplete
CIP/176C/2010	KEMRI Alupe Clinic	K.C	27/10/2010	2010-10-27	18562	2010	Angorom	Angorom	Alupe	Chakol	S. Teso	Teso South	Teso	Western	Yes	Village	Village	male	84	2003	yes	Lower primary	24	121	16	37.4	yes	yes	yes	yes	no	no	0	0	Parent	Parent	Parent	34	34	40	House wife	Unemployed	Unemployed	Unemployed	Salaried formal employment	Secondary	Secondary	Post-primary	secondary
CIP/177C/2010	KEMRI Alupe Clinic	K.C	27/10/2010	2010-10-27	18562	2010	Karibuni	Karibuni	Township	Busia Township	Busia	Busia	Busia	Western	Yes	Town	Town	male	39	2007	no	none	15	95	16.5	36.3	yes	yes	yes	yes	no	yes	4 or more	4 or more	Parent	Parent	Parent	40	40	33	Self employment	Self employment	Self employment	Informal/Self employment	Salaried formal employment	Secondary	Secondary	Post-primary	secondary
CIP/178C/2010	KEMRI Alupe Clinic	K.C	27/10/2010	2010-10-27	18562	2010	Simbachai	Apokor	Kaujaikitok	amukura	S. Teso	Teso South	Teso	Western	Yes	Village	Village	female	72	2004	yes	Preschool	19	111	19	37.8	yes	yes	no	yes	no	no	0	0	Parent	Parent	Parent	32	32	37	House wife	Unemployed	Unemployed	Unemployed	Salaried formal employment	Primary	Primary	Primary	primary
CIP/179C/2010	KEMRI Alupe Clinic	K.C	28/10/2010	2010-10-28	18563	2010	Matungu	Matungu	marinda	Mumias	Mumias	Kakamega	Kakamega	Western	Yes	Village	Village	male	89	2003	yes	Preschool	21	112	18	36.8	yes	yes	no	yes	no	no	0	0	Parent	Parent	Parent	27	27	34	House wife	Unemployed	Unemployed	Unemployed	Salaried formal employment	Primary	Primary	Primary	primary incomplete
CIP/180C/2010	KEMRI Alupe Clinic	K.C	28/10/2010	2010-10-28	18563	2010	Busia Hospqua	Township	township	Busia Township	Busia	Busia	Busia	Western	Yes	Town	Town	male	20	2008	no	none	12	82	16.5	37	yes	yes	no	yes	no	yes	2	3 or less	Parent	Parent	Parent	32	32	35	Self employment	Self employment	Self employment	Informal/Self employment	Salaried formal employment	Secondary	Secondary	Post-primary	secondary incomplete
CIP/181C/2010	KEMRI Alupe Clinic	K.C	28/10/2010	2010-10-28	18563	2010	Bukwamba	Lugala	Nambuku	Funyula	Samia	Busia	Busia	Western	Yes	Village	Village	female	30	2008	no	none	11	86	15	36.2	yes	yes	yes	yes	yes	no	0	0	Parent	Parent	Parent	24	24	28	House wife	Unemployed	Unemployed	Unemployed	Salaried formal employment	Secondary	Secondary	Post-primary	secondary incomplete
CIP/182C/2010	KEMRI Alupe Clinic	K.C	28/10/2010	2010-10-28	18563	2010	Burumba	Burumba	Busia municipality	Municipality	Busia	Busia	Busia	Western	Yes	Town	Town	female	21	2009	no	none	11	77	16	36.6	yes	yes	yes	yes	no	yes	0	0	Parent	Parent	Parent	25	25	32	Self employment	Self employment	Self employment	Informal/Self employment	Salaried formal employment	Secondary	Secondary	Post-primary	secondary incomplete
CIP/183C/2010	KEMRI Alupe Clinic	K.C	29/10/2010	2010-10-29	18564	2010	Kwangamor	Okisimo	Okisimo	amukura	S. Teso	Teso South	Teso	Western	Yes	Village	Village	male	15	2008	no	none	10	73	15	36.8	yes	yes	yes	yes	yes	no	0	0	Parent	Parent	Parent	31	31	35	Self employment	Self employment	Self employment	Informal/Self employment	Salaried formal employment	Secondary	Secondary	Post-primary	secondary incomplete
CIP/184C/2010	KEMRI Alupe Clinic	K.C	29/10/2010	2010-10-29	18564	2010	Achuti	Asinge	asinge	Chakol	S. Teso	Teso South	Teso	Western	Yes	Village	Village	male	84	2003	yes	Preschool	20	110	16	36.8	yes	yes	no	yes	no	yes	3	3 or less	Parent	Parent	Parent				House wife	Unemployed	Unemployed	Unemployed	casual worker	Primary	Primary	Primary	primary incomplete
CIP/185C/2010	KEMRI Alupe Clinic	K.C	29/10/2010	2010-10-29	18564	2010	Alap	Achit	asinge	Chakol	S. Teso	Teso South	Teso	Western	Yes	Village	Village	female	65	2005	yes	Preschool	18	109	16	39.2	yes	yes	yes	yes	no	no	0	0	Parent	Parent	Parent	25	25	30	Casual worker	Informal employment	Informal employment	Informal/Self employment	Salaried formal employment	Secondary	Secondary	Post-primary	secondary
CIP/186C/2010	KEMRI Alupe Clinic	K.C	29/10/2010	2010-10-29	18564	2010	Alap	Achit	asinge	Chakol	S. Teso	Teso South	Teso	Western	Yes	Village	Village	female	65	2005	yes	Preschool	17	107	16	35.9	yes	yes	no	yes	no	yes	1	3 or less	Parent	Parent	Parent	25	25	30		Missing			Salaried formal employment	Secondary	Secondary	Post-primary	secondary
CIP/187C/2010	KEMRI Alupe Clinic	K.C	29/10/2010	2010-10-29	18564	2010	Adungosi	Adungosi	Adungosi	Chakol	S. Teso	Teso South	Teso	Western	Yes	Town	Town	female	132	1999	yes	Upper primary	26	134	19	36.2	yes	yes	yes	yes	yes	no	0	0	Parent	Parent	Parent	34	34	41	Salaried formal employment	Salaried formal employment	Salaried formal employment	Salaried formal employment	Salaried formal employment	Secondary	Secondary	Post-primary	secondary
CIP/188C/2010	KEMRI Alupe Clinic	K.C	29/10/2010	2010-10-29	18564	2010	Adungosi	Adungosi	Adungosi	Chakol	S. Teso	Teso South	Teso	Western	Yes	Town	Town	female	36	2007	no	none	14	86		39	yes		yes		no	no	0	0	Parent	Parent	Parent	34	34	41	Salaried formal employment	Salaried formal employment	Salaried formal employment	Salaried formal employment	Salaried formal employment	Secondary	Secondary	Post-primary	secondary
CIP/189C/2010	KEMRI Alupe Clinic	K.C	11/01/2010	2010-01-11	18273	2010	Busiju	Busiju	Bwiri	Funyula	Busia	Busia	Busia	Western	Yes	Village	Village	male	42	2007	no	none	14	97	15	36	yes	yes	no	yes	no	yes	2	3 or less	Parent	Parent	Parent	33	33	24	Self employment	Self employment	Self employment	Informal/Self employment	Unemployed/Housewife	Secondary	Secondary	Post-primary	secondary
CIP/190C/2010	KEMRI Alupe Clinic	K.C	11/01/2010	2010-01-11	18273	2010	Amutogoro	Alomodoi	amongura	Chakol	S. Teso	Teso South	Teso	Western	Yes	Village	Village	male	108	2001	yes	Preschool	20	117	17	37	yes	yes	no	yes	no	no	0	0	Other	Other	Other				House wife	Unemployed	Unemployed	Unemployed	casual worker	Primary	Primary	Primary	primary
CIP/191C/2010	KEMRI Alupe Clinic	K.C	11/04/2010	2010-04-11	18363	2010	Chevoso	Chevoso	S. Kabras	Malava	kakamega	Kakamega	Kakamega	Western	Yes	Village	Village	female	92	2003	yes	Lower primary	24	125	17	36.7	yes	yes	no	yes	no	no	0	0	Parent	Parent	Parent	36	36	38	House wife	Unemployed	Unemployed	Unemployed	Salaried formal employment	Secondary	Secondary	Post-primary	secondary
CIP/192C/2010	KEMRI Alupe Clinic	K.C	11/01/2010	2010-01-11	18273	2010	Namalele	Nalondo	Nalondo	Mukweye	BUNGOMA EAST	Bungoma	Bungoma	Western	Yes	Village	Village	male	144	1998	yes	Upper primary	33	140	20	36.8	yes	yes	no	yes	no	no	0	0	Parent	Parent	Parent	32	32	36	House wife	Unemployed	Unemployed	Unemployed	casual worker	Primary	Primary	Primary	primary
CIP/193C/2010	KEMRI Alupe Clinic	K.C	11/01/2010	2010-01-11	18273	2010	Omoloi	Ongariama	Amungura	Chakol	S. Teso	Teso South	Teso	Western	Yes	Village	Village	female	64	2005	yes	Preschool	18	10	1	38.5	yes	yes	yes	yes	no	yes	4 or more	4 or more	Parent	Parent	Parent	40	40	50	Casual worker	Informal employment	Informal employment	Informal/Self employment	casual worker	Primary	Primary	Primary	primary
CIP/194C/2010	KEMRI Alupe Clinic	K.C	11/12/2010	2010-12-11	18607	2010	Adungosi	Ongariama	Amongura	Chakol	S. Teso	Teso South	Teso	Western	Yes	Village	Village	male	84	2003	yes	Preschool	20	119	16	37.2	yes	yes	no	yes	no	yes	1	3 or less	Parent	Parent	Parent	41	41	50	House wife	Unemployed	Unemployed	Unemployed	casual worker	No formal education	No formal education	No formal education	no formal education
CIP/195C/2010	KEMRI Alupe Clinic	K.C	11/02/2010	2010-02-11	18304	2010	Kemodo	Otimong	Ochude	Chakol	S. Teso	Teso South	Teso	Western	Yes	Village	Village	male	144	1998	yes	Upper primary	40	155	19	36	yes	yes	no	yes	no	yes	1	3 or less	Parent	Parent	Parent	41	41	39	Salaried formal employment	Salaried formal employment	Salaried formal employment	Salaried formal employment	Unemployed/Housewife	Secondary	Secondary	Post-primary	secondary
CIP/196C/2010	KEMRI Alupe Clinic	K.C	11/02/2010	2010-02-11	18304	2010	Odengero	Kaliwa	Kaliwa	Amukura	S. Teso	Teso South	Teso	Western	Yes	Village	Village	female	45	2007	yes	Preschool	13	96	14	36.9	yes	yes	no	yes	no	no	2	3 or less	Parent	Parent	Parent	28	28	25	Salaried formal employment	Salaried formal employment	Salaried formal employment	Salaried formal employment	Unemployed/Housewife	Primary	Primary	Primary	primary
CIP/197C/2010	KEMRI Alupe Clinic	K.C	11/02/2010	2010-02-11	18304	2010	Indangalasi	Indangalasi	Koyonzo	Matungu	Matungu	Kakamega	Kakamega	Western	Yes	Village	Village	male	48	2006	no	none	15	98	14	37	yes	yes	yes	yes	no	no	0	0	Parent	Parent	Parent	48	48	44	Self employment	Self employment	Self employment	Informal/Self employment	Unemployed/Housewife	Primary	Primary	Primary	primary
CIP/198C/2010	KEMRI Alupe Clinic	K.C	11/02/2010	2010-02-11	18304	2010	Busia custom	Township	township	Busia Township	Busia	Busia	Busia	Western	Yes	Town	Town	female	54	2006	yes	Preschool	15	108	15	36.2	yes	yes	yes	yes	no	no	0	0	Parent	Parent	Parent	30	30	36	House wife	Unemployed	Unemployed	Unemployed	Salaried formal employment	Primary	Primary	Primary	primary
CIP/199C/2010	KEMRI Alupe Clinic	K.C	11/12/2010	2010-12-11	18607	2010	international	township-busia	township	Busia Township	Busia	Busia	Busia	Western	Yes	Town	Town	female	29	2008	no	none	15	97	16	36.9	yes	yes	yes	yes	yes	yes	1	3 or less	Parent	Parent	Parent	28	28	40	House wife	Unemployed	Unemployed	Unemployed	Salaried formal employment	Primary	Primary	Primary	primary incomplete
CIP/200C/2010	KEMRI Alupe Clinic	K.C	11/12/2010	2010-12-11	18607	2010	Asinge	Ngelechom	asinge	Chakol	S. Teso	Teso South	Teso	Western	Yes	Village	Village	female	63	2005	no	none	15	103	15	37.5	no	no	no	no	no	no	0	0	Parent	Parent	Parent	28	28	26	Casual worker	Informal employment	Informal employment	Informal/Self employment	Unemployed/Housewife	Primary	Primary	Primary	primary
CIP/201C/2010	KEMRI Alupe Clinic	K.C	11/02/2010	2010-02-11	18304	2010	Asinge	Asinge	Asinge	chakol	S. Teso	Teso South	Teso	Western	Yes	Village	Village	female	48	2006	no	none	12	95	15	36.9	no	no	no	no	no	yes	3	3 or less	Parent	Parent	Parent	34	34	40	House wife	Unemployed	Unemployed	Unemployed	Salaried formal employment	Primary	Primary	Primary	primary
CIP/202C/2010	KEMRI Alupe Clinic	K.C	11/03/2010	2010-03-11	18332	2010	Bukalama	Bugengi	Bukhayo west	Matayos	Busia	Busia	Busia	Western	Yes	Village	Village	male	48	2006	no	none	15	98	15	38.4	yes	yes	yes	yes	no	no	0	0	Parent	Parent	Parent	25	25	26	Self employment	Self employment	Self employment	Informal/Self employment	Salaried formal employment	Primary	Primary	Primary	primary
CIP/203C/2010	KEMRI Alupe Clinic	K.C	11/03/2010	2010-03-11	18332	2010	Lwanda	Lwanda	Lwanda	Emuhaya	Emuhaya	Kakamega	Kakamega	Western	Yes	Town	Town	female	72	2004	yes	Preschool	20	113	16.1	36.6	yes	yes	no	yes	no	no	0	0	Parent	Parent	Parent	34	34	40	House wife	Unemployed	Unemployed	Unemployed	Salaried formal employment	Secondary	Secondary	Post-primary	secondary incomplete
CIP/204C/2010	KEMRI Alupe Clinic	K.C	11/03/2010	2010-03-11	18332	2010	Aterait	Amongura	Obuchun	chakol	S. Teso	Teso South	Teso	Western	Yes	Village	Village	female	84	2003	yes	Preschool	20	114	16	39.4	yes	yes	yes	yes	no	yes	2	3 or less	Parent	Parent	Parent	22	22	28	House wife	Unemployed	Unemployed	Unemployed	Salaried formal employment	Primary	Primary	Primary	primary incomplete
CIP/205C/2010	KEMRI Alupe Clinic	K.C	11/03/2010	2010-03-11	18332	2010	Aterait	Amongura	Obuchun	chakol	S. Teso	Teso South	Teso	Western	Yes	Village	Village	female	30	2008	no	none	14	94	14	39.2	yes	yes	yes	yes	no	yes	2	3 or less	Parent	Parent	Parent	22	22	28	House wife	Unemployed	Unemployed	Unemployed	Salaried formal employment	Primary	Primary	Primary	primary incomplete
CIP/206C/2010	KEMRI Alupe Clinic	K.C	11/04/2010	2010-04-11	18363	2010	Bulula	Ikonzo	Kingandole	Kingandole	Butula	Busia	Busia	Western	Yes	Village	Village	female	52	2006	yes	Preschool	20	94	16	36.1	yes	yes	no	yes	no	no	0	0	Parent	Parent	Parent	18	18		unemployed	Unemployed	Unemployed	Unemployed		Primary	Primary	Primary	primary incomplete
CIP/207C/2010	KEMRI Alupe Clinic	K.C	11/04/2010	2010-04-11	18363	2010	Akoret	Osuret	Aremit	Amukura	S. Teso	Teso South	Teso	Western	Yes	Village	Village	female	86	2003	yes	Preschool	20	121	16	36.5	yes	yes	no	yes	no	no	0	0	Parent	Parent	Parent	35	35	55	House wife	Unemployed	Unemployed	Unemployed	Salaried formal employment	Primary	Primary	Primary	primary
CIP/208C/2010	KEMRI Alupe Clinic	K.C	11/05/2010	2010-05-11	18393	2010	Kamarinyang	Apokor	Kaujaikitok	Amukura	S. Teso	Teso South	Teso	Western	Yes	Village	Village	male	60	2005	yes	Preschool	24	116	17	35.4	yes	yes	no	yes	no	no	1	3 or less	Grandparent	Grandparent	Other	53	53	55	Salaried formal employment	Salaried formal employment	Salaried formal employment	Salaried formal employment	Salaried formal employment	Secondary	Secondary	Post-primary	secondary
CIP/209C/2010	KEMRI Alupe Clinic	K.C	11/04/2010	2010-04-11	18363	2010	Elara	Bwaliro	Lugulu	Butula	Butula	Busia	Busia	Western	Yes	Village	Village	male	108	2001	yes	Upper primary	25	122	16	37.1	yes	yes	no	yes	no	no	0	0	Parent	Parent	Parent	60	60	50	Casual worker	Informal employment	Informal employment	Informal/Self employment	Unemployed/Housewife	Secondary	Secondary	Post-primary	secondary
CIP/210C/2010	KEMRI Alupe Clinic	K.C	11/04/2010	2010-04-11	18363	2010	Ojamii	Agolot	Angorom	chakol	S. Teso	Teso South	Teso	Western	Yes	Town	Town	female	120	2000	yes	Upper primary	36	147	21.5	36.9	yes	yes	no	yes	no	no	0	0	Other	Other	Other				Salaried formal employment	Salaried formal employment	Salaried formal employment	Salaried formal employment	Unemployed/Housewife	tertiary	tertiary	Post-primary	tertiary
CIP/211C/2010	KEMRI Alupe Clinic	K.C	11/05/2010	2010-05-11	18393	2010	Shiliba	Mabusi	Kimatuni	Bumula	S. Bungoma	Bungoma	Bungoma	Western	Yes	Village	Village	female	138	1999	no	none	43	154	21	38.5	yes	yes	no	yes	no	yes	2	3 or less	Other	Parent	Parent	52	52	41	Salaried formal employment	Salaried formal employment	Salaried formal employment	Salaried formal employment	Salaried formal employment	tertiary	tertiary	Post-primary	tertiary
CIP/212C/2010	KEMRI Alupe Clinic	K.C	11/05/2010	2010-05-11	18393	2010	48 estate	busia township	township	Busia Township	Busia	Busia	Busia	Western	Yes	Town	Town	male	120	2000	yes	Upper primary	43	142	22		yes	yes	no	yes	no	no	0	0	Other	Other	Other	40	40	50	Self employment	Self employment	Self employment	Informal/Self employment	Salaried formal employment	Secondary	Secondary	Post-primary	secondary
CIP/213C/2010	KEMRI Alupe Clinic	K.C	11/05/2010	2010-05-11	18393	2010	Nambale	nambale township	Nambale	Nambale	Busia	Busia	Busia	Western	Yes	Town	Town	female	18	2008	no	none	10	78	14	37.2	yes	yes	no	yes	no	no	0	0	Parent	Parent	Parent	23	23	29	unemployed/ House wife	Unemployed	Unemployed	Unemployed	Salaried formal employment	Secondary	Secondary	Post-primary	secondary incomplete
CIP/214C/2010	KEMRI Alupe Clinic	K.C	11/08/2010	2010-08-11	18485	2010	Kadete 'Y'	malaba town	malaba town	Amagoro	S. Teso	Teso North	Teso	Western	Yes	Town	Town	male	38	2007	no	none	15	97	15	38.6	yes	yes	no	yes	no	no	0	0	Grandparent	Grandparent	Other	57	57	24	Salaried formal employment	Salaried formal employment	Salaried formal employment	Salaried formal employment	Salaried formal employment	Secondary	Secondary	Post-primary	secondary
CIP/215C/2010	KEMRI Alupe Clinic	K.C	11/09/2010	2010-09-11	18516	2010	Maluna	Karadolo	Kanyaudo	Ukwala	Ugenya	Ugenya	Ugenya	Nyanza	No	Village	Village	female	72	2004	no	none	25	115	18	38.8	yes	yes	no	yes	no	no	0	0	Parent	Parent	Parent	30	30		Self employment	Self employment	Self employment	Informal/Self employment	n/a	Primary	Primary	Primary	primary
CIP/216C/2010	KEMRI Alupe Clinic	K.C	11/09/2010	2010-09-11	18516	2010	Asiriam	Asiriam	Asiriam	Chakol	S. Teso	Teso South	Teso	Western	Yes	Village	Village	female	48	2006	no	none	15	90	15	38.7	yes	yes	yes	yes	no	no	0	0	Parent	Parent	Parent	20	20	30	unemployed/ House wife	Unemployed	Unemployed	Unemployed	Salaried formal employment	Primary	Primary	Primary	primary incomplete
CIP/217C/2010	KEMRI Alupe Clinic	K.C	11/09/2010	2010-09-11	18516	2010	Kanduyi	Kanduyi	Bungoma township	Busia Township	Bungoma	Bungoma	Bungoma	Western	Yes	Town	Town	female	30	2008	no	none	14	87	15	36.6	yes	yes	no	yes	no	no	0	0	Parent	Parent	Parent	29	29	33	Informal employment	Informal employment	Informal employment	Informal/Self employment	Salaried formal employment	Secondary	Secondary	Post-primary	secondary
CIP/218C/2010	KEMRI Alupe Clinic	K.C	11/10/2010	2010-10-11	18546	2010	Kajoro	nambale	Nambale township	division	Busia	Busia	Busia	Western	Yes	Village	Village	male	72	2004	yes	Lower primary	24	114	16	36	yes	yes	no	yes	no	no	0	0	Parent	Parent	Parent	25	25	30	unemployed/ House wife	Unemployed	Unemployed	Unemployed	Salaried formal employment	Primary	Primary	Primary	primary incomplete
CIP/219C/2010	KEMRI Alupe Clinic	K.C	11/10/2010	2010-10-11	18546	2010	Ninyange	Kisatiru	W. maragoli	Chavakali	Sabatia	Kakamega	Kakamega	Western	Yes	Village	Village	female	48	2006	yes	Upper primary	22	106	17	36.2	yes	yes	no	yes	no	no	0	0	Parent	Parent	Parent	32	32		Salaried formal employment	Salaried formal employment	Salaried formal employment	Salaried formal employment	Salaried formal employment	tertiary	tertiary	Post-primary	tertiary
CIP/220C/2010	KEMRI Alupe Clinic	K.C	11/10/2010	2010-10-11	18546	2010	Marachi	Marachi	busia township	busia township	Busia	Busia	Busia	Western	Yes	Town	Town	male	144	1998	yes	Upper primary	40	145	21	36.6	yes	yes	no	yes	no	no	0	0	Parent	Parent	Parent					Missing			Salaried formal employment	Missing			Missing
CIP/221C/2010	KEMRI Alupe Clinic	K.C	11/10/2010	2010-10-11	18546	2010	Okiporo	Aldeka	Aldeka	Chakol	S. Teso	Teso South	Teso	Western	Yes	Village	Village	female	76	2004	no	none	22	100	14	36.2	yes	yes	yes	yes	no	yes	3	3 or less	Parent	Parent	Parent				unemployed/ House wife	Unemployed	Unemployed	Unemployed	unemployed	Primary	Primary	Primary	primary incomplete
CIP/222C/2010	KEMRI Alupe Clinic	K.C	15/11/2010	2010-11-15	18581	2010	Sikusi	Sikusi	Sikusi	Chwele	Bungoma	Bungoma	Bungoma	Western	Yes	Village	Village	female	84	2003	yes	Preschool	21	115	15	36.2	yes	yes	no	yes	yes	yes	1	3 or less	Parent	Parent	Parent	32	32	38	Self employment	Self employment	Self employment	Informal/Self employment	Salaried formal employment	Secondary	Secondary	Post-primary	secondary
CIP/223C/2010	KEMRI Alupe Clinic	K.C	15/11/2010	2010-11-15	18581	2010	Obuchun	Obuchun	Obuchun	Chakol	S. Teso	Teso South	Teso	Western	Yes	Village	Village	male	36	2007	no	none	15	80	16	37.1	yes	no	no	no	no	no	0	0	Other	Other	Other	20	20		Casual worker	Informal employment	Informal employment	Informal/Self employment	n/a	Primary	Primary	Primary	primary incomplete
CIP/224C/2010	KEMRI Alupe Clinic	K.C	15/11/2010	2010-11-15	18581	2010	Mulwanda	Ingotse	N. Busotso	lurambi	kakamega	Kakamega	Kakamega	Western	Yes	Village	Village	female	36	2007	no	none					yes	yes	no	yes		yes	1	3 or less	Parent	Parent	Parent	32	32	36	unemployed/ House wife	Unemployed	Unemployed	Unemployed	unemployed	Secondary	Secondary	Post-primary	secondary incomplete
CIP/225C/2010	KEMRI Alupe Clinic	K.C	15/11/2010	2010-11-15	18581	2010	ngelechom	Aludeka	Asinge	Chakol	S. Teso	Teso South	Teso	Western	Yes	Village	Village	male	42	2007	no	none	20	94	15	36.6	yes	yes	yes	yes	no	yes	2	3 or less	Parent	Parent	Parent	24	24	32	unemployed/ House wife	Unemployed	Unemployed	Unemployed	unemployed	Primary	Primary	Primary	primary
CIP/226C/2010	KEMRI Alupe Clinic	K.C	17/11/2010	2010-11-17	18583	2010	Ongariama	Ongariama	amongura	Chakol	S. Teso	Teso South	Teso	Western	Yes	Village	Village	female	72	2004	yes	Preschool	21	115	11		yes	yes	no	yes	no	no	0	0	Parent	Parent	Parent	27	27	33	Informal employment	Informal employment	Informal employment	Informal/Self employment	Salaried formal employment	Secondary	Secondary	Post-primary	secondary
CIP/227C/2010	KEMRI Alupe Clinic	K.C	17/11/2010	2010-11-17	18583	2010	Aget	Ngelechom	Asinge	Chakol	S. Teso	Teso South	Teso	Western	Yes	Village	Village	male	72	2004	yes	Preschool	21	111	16.5	36.8	no	no	no	no	no	no	0	0	Parent	Parent	Parent	32	32	34	House wife	Unemployed	Unemployed	Unemployed	Salaried formal employment	Primary	Primary	Primary	primary incomplete
CIP/228C/2010	KEMRI Alupe Clinic	K.C	18/11/2010	2010-11-18	18584	2010	Lukoni	Lukoni	Busia municipality	Municipality	Busia	Busia	Busia	Western	Yes	Village	Village	male	120	2000	yes	Upper primary	38	137	21	35.1	yes	yes	yes	yes	no	no	0	0	Parent	Parent	Parent	41	41	36	Self employment	Self employment	Self employment	Informal/Self employment	Salaried formal employment	Secondary	Secondary	Post-primary	secondary
CIP/229C/2010	KEMRI Alupe Clinic	K.C	19/11/2010	2010-11-19	18585	2010	Kolemu	Akriamas	Amoni	Amagoro	N. Teso	Teso North	Teso	Western	Yes	Village	Village	female	72	2004	yes	Lower primary	22	114	16	35.7	yes	yes	yes	yes	no	no	0	0	Parent	Parent	Parent	42	42	35	Salaried formal employment	Salaried formal employment	Salaried formal employment	Salaried formal employment	Salaried formal employment	Secondary	Secondary	Post-primary	secondary
CIP/230C/2010	KEMRI Alupe Clinic	K.C	19/11/2010	2010-11-19	18585	2010	Apokor	Apokor	Simba chai	amukura	S. Teso	Teso South	Teso	Western	Yes	Village	Village	male	40	2007	no	none	21	100	11	36.7	yes	yes	yes	yes	no	yes	3	3 or less	Parent	Parent	Parent	24	24	27	Self employment	Self employment	Self employment	Informal/Self employment	Salaried formal employment	Primary	Primary	Primary	primary
CIP/231C/2010	KEMRI Alupe Clinic	K.C	23/11/2010	2010-11-23	18589	2010	Kamuruet	Apokor	Kaujaikitok	Amukura	S.teso	Teso South	Teso	Western	Yes	Village	Village	female	24	2008	no	none	16	85	15	36	yes	yes	no	yes	no	no	0	0	Other	Other	Other	32	32		Casual worker	Informal employment	Informal employment	Informal/Self employment	n/a	Secondary	Secondary	Post-primary	secondary incomplete
CIP/232C/2010	KEMRI Alupe Clinic	K.C	23/11/2010	2010-11-23	18589	2010	kamunuet	Apokor	Kaujakituk	Amukura	S. Teso	Teso South	Teso	Western	Yes	Village	Village	male	48	2006	no	none	20	100	16	36.7	yes	no	no	no	no	no	0	0	Other	Other	Other	32	32		Casual worker	Informal employment	Informal employment	Informal/Self employment	n/a	Secondary	Secondary	Post-primary	secondary incomplete
CIP/233C/2010	KEMRI Alupe Clinic	K.C	23/11/2010	2010-11-23	18589	2010	kamunuet	Apokor	Kaujakituk	Amukura	S. Teso	Teso South	Teso	Western	Yes	Village	Village	female	54	2010	yes	Preschool	21	109	16	36	yes	yes	no	yes	no	no	0	0	Parent	Parent	Parent	31	31		Casual worker	Informal employment	Informal employment	Informal/Self employment	n/a	Secondary	Secondary	Post-primary	secondary incomplete
CIP/234C/2010	KEMRI Alupe Clinic	K.C	23/11/2010	2010-11-23	18589	2010	Legio	Amerikwai	Township	Busia Township	Busia	Busia	Busia	Western	Yes	Town	Town	male	144	2010	yes	Upper primary	40	138	23	36.6	yes	yes	no	yes	no	yes	1	3 or less	Grandparent	Grandparent	Other				Self employment	Self employment	Self employment	Informal/Self employment	n/a	Primary	Primary	Primary	primary incomplete
CIP/235C/2010	KEMRI Alupe Clinic	K.C	23/11/2010	2010-11-23	18589	2010	Burumba	Burumba	Township	Busia Township	Busia	Busia	Busia	Western	Yes	Town	Town	male	36	2010	no	none	21	99	16	36.7	yes	yes	yes	yes	no	yes	1	3 or less	Parent	Parent	Parent	31	31	36	Salaried formal employment	Salaried formal employment	Salaried formal employment	Salaried formal employment	Salaried formal employment	Secondary	Secondary	Post-primary	secondary
CIP/236C/2010	KEMRI Alupe Clinic	K.C	24/11/2010	2010-11-24	18590	2010	Amerikwai	Amerikwai	Angorom	Chakol	S. Teso	Teso South	Teso	Western	Yes	Village	Village	male	53	2006	yes	Preschool	22	106	16.5	38.4	yes	no	no	no	no	no	0	0	Parent	Parent	Parent	27	27	28	Self employment	Self employment	Self employment	Informal/Self employment	Salaried formal employment	Secondary	Secondary	Post-primary	secondary
CIP/237C/2010	KEMRI Alupe Clinic	K.C	24/11/2010	2010-11-24	18590	2010	Igara	Walachi	Musukoto	Nambale	Busia	Busia	Busia	Western	Yes	Village	Village	male	72	2004	yes	Lower primary	30	130	17	37.5	yes	yes	yes	yes	no	no	0	0	Parent	Parent	Parent	29	29		Self employment	Self employment	Self employment	Informal/Self employment	n/a	Primary	Primary	Primary	primary complete
CIP/238C/2010	KEMRI Alupe Clinic	K.C	24/11/2010	2010-11-24	18590	2010	Atapara	Ongariama	Among'ura	Chakol	S. Teso	Teso South	Teso	Western	Yes	Village	Village	female	84	2003	yes	Preschool	25	115	17.5	36.4	yes	yes	yes	yes	no	no	0	0	Parent	Grandparent	Other	51	51		Self employment	Self employment	Self employment	Informal/Self employment	n/a	Secondary	Secondary	Post-primary	secondary
CIP/239C/2010	KEMRI Alupe Clinic	K.C	24/11/2010	2010-11-24	18590	2010	Kolanya	Kolanya	Kolanya	Angurai	N. Teso	Teso North	Teso	Western	Yes	Village	Village	female	70	2005	yes	Preschool	25	117	17	37.5	yes	yes	yes	yes	yes	yes	1	3 or less	Parent	Parent	Parent	42	42	37	Salaried formal employment	Salaried formal employment	Salaried formal employment	Salaried formal employment	Salaried formal employment	tertiary	tertiary	Post-primary	tertiary
CIP/240C/2010	KEMRI Alupe Clinic	K.C	25/11/2010	2010-11-25	18591	2010	Amaase	Ongaroi	Ongaroi	Chakol	S. Teso	Teso South	Teso	Western	Yes	Village	Village	female	77	2010	no	none	21	109	15	39.6	yes	yes	yes	yes	no	yes	1	3 or less	Parent	Parent	Parent	45	45	50	House wife	Unemployed	Unemployed	Unemployed	casual worker	Primary	Primary	Primary	primary incomplete
CIP/241C/2010	KEMRI Alupe Clinic	K.C	25/11/2010	2010-11-25	18591	2010	Kapsesoi	Cheptais	Cheptais	Cheptais	Cheptais	Bungoma	Bungoma	Western	Yes	Village	Village	female	84	2003	yes	Lower primary	26	124	18	36.4	yes	yes	no	yes	no	no	0	0	Grandparent	Grandparent	Other	53	53	57	Salaried formal employment	Salaried formal employment	Salaried formal employment	Salaried formal employment	Salaried formal employment	Secondary	Secondary	Post-primary	secondary
CIP/242C/2010	KEMRI Alupe Clinic	K.C	25/11/2010	2010-11-25	18591	2010	Amoni	Alupe	Angorom	Chakol	S. Teso	Teso South	Teso	Western	Yes	Village	Village	female	60	2005	yes	Preschool	22	111	16	36	no	no	no	no	no	no	0	0	Grandparent	Grandparent	Other	40	40		unemployed	Unemployed	Unemployed	Unemployed	n/a	Primary	Primary	Primary	primary incomplete
CIP/243C/2010	KEMRI Alupe Clinic	K.C	25/11/2010	2010-11-25	18591	2010	Aterait	Obuchun	Among'ura	Chakol	S. Teso	Teso South	Teso	Western	Yes	Village	Village	male	102	2010	yes	Lower primary	21	109	17	37	yes	no	no	no	no	yes	4 or more	4 or more	Parent	Parent	Parent	25	25	30	House wife	Unemployed	Unemployed	Unemployed	unemployed	Primary	Primary	Primary	primary incomplete
CIP/244C/2010	KEMRI Alupe Clinic	K.C	29/11/2010	2010-11-29	18595	2010	Okwata	Akoret	Okuk	Amukura	S. Teso	Teso South	Teso	Western	Yes	Village	Village	male	28	2010	no	none	15	88	14	37.8	yes	yes	no	yes	no	no	0	0	Parent	Parent	Parent	23	23	28	House wife	Unemployed	Unemployed	Unemployed	Salaried formal employment	Primary	Primary	Primary	primary incomplete
CIP/245C/2010	KEMRI Alupe Clinic	K.C	29/11/2010	2010-11-29	18595	2010	Kisoko	Township	Township	Nambale	Busia	Busia	Busia	Western	Yes	Town	Town	male	144	1998	yes	Upper primary	50	152	22	37	yes	yes	no	yes	no	no	0	0	Parent	Parent	Parent	40	40		Salaried formal employment	Salaried formal employment	Salaried formal employment	Salaried formal employment	n/a	Secondary	Secondary	Post-primary	secondary
CIP/246C/2010	KEMRI Alupe Clinic	K.C	29/11/2010	2010-11-29	18595	2010	Bumala	Township	Bumala	Butula	Butula	Busia	Busia	Western	Yes	Village	Village	male	52	2006	yes	Preschool	22	109	17	36.7	yes	no	no	no	no	yes	1	3 or less	Parent	Parent	Parent	32	32	34	Salaried formal employment	Salaried formal employment	Salaried formal employment	Salaried formal employment	Salaried formal employment	Secondary	Secondary	Post-primary	secondary
CIP/247C/2010	KEMRI Alupe Clinic	K.C	29/11/2010	2010-11-29	18595	2010	Malaba	Township	Township	Amagoro	S. Teso	Teso North	Teso	Western	Yes	Town	Town	male	55	2006	no	none	20	99	16	37	yes	no	no	no	no	yes	1	3 or less	Parent	Parent	Parent	21	21	28	Self employment	Self employment	Self employment	Informal/Self employment	Salaried formal employment	Secondary	Secondary	Post-primary	secondary
CIP/248C/2010	KEMRI Alupe Clinic	K.C	30/11/2010	2010-11-30	18596	2010	Kaliwa	Kaliwa	Kaliwa	Amukura	S. Teso	Teso South	Teso	Western	Yes	Village	Village	female	52	2006	yes	Preschool	20	99	16	36.6	yes	yes	yes	yes	yes	no	0	0	Parent	Parent	Parent	35	35	40	House wife	Unemployed	Unemployed	Unemployed	Salaried formal employment	Primary	Primary	Primary	primary complete
CIP/249C/2010	KEMRI Alupe Clinic	K.C	30/11/2010	2010-11-30	18596	2010	Mulwa	Mulwa	Mulwa	Mulwa	Mumias	Kakamega	Kakamega	Western	Yes	Village	Village	female	96	2002	yes	Upper primary	32	131	17	36.5	yes	no	no	no	no	yes	1	3 or less	Parent	Parent	Parent	41	41	45	Self employment	Self employment	Self employment	Informal/Self employment	Salaried formal employment	Primary	Primary	Primary	primary complete
CIP/250C/2010	KEMRI Alupe Clinic	K.C	30/11/2010	2010-11-30	18596	2010	Chekalini	Musembe	Musembe	Lugari	Lugari	Kakamega	Kakamega	Western	Yes	Village	Village	female	144	1998	yes	Upper primary	35	143	18	36.3	yes	no	no	no	no	no	0	0	Parent	Parent	Parent	37	37	41	Self employment	Self employment	Self employment	Informal/Self employment	Salaried formal employment	Secondary	Secondary	Post-primary	secondary
CIP/251C/2010	KEMRI Alupe Clinic	K.C	30/11/2010	2010-11-30	18596	2010	Township	Township	Township	Busia Township	Busia	Busia	Busia	Western	Yes	Town	Town	female	108	2001	yes	Lower primary	32	127	20	37	no	no	no	no	no	no	0	0	Other	Other	Other	32	32		Self employment	Self employment	Self employment	Informal/Self employment	n/a	Primary	Primary	Primary	primary complete
CIP/252C/2010	KEMRI Alupe Clinic	K.C	30/11/2010	2010-11-30	18596	2010	Ojapel	Ng'elechom	Asinge	Chakol	S. Teso	Teso South	Teso	Western	Yes	Village	Village	female	41	2007	yes	Preschool	10.5	99	16	39	yes	no	no	no	no	yes	3	3 or less	Other	Parent	Parent	31	31	27	Self employment	Self employment	Self employment	Informal/Self employment	Salaried formal employment	Primary	Primary	Primary	primary complete
CIP/253C/2010	KEMRI Alupe Clinic	K.C	30/11/2010	2010-11-30	18596	2010	Asiriam	Otimong	Ochude	Chakol	S. Teso	Teso South	Teso	Western	Yes	Village	Village	female	48	2006	yes	Preschool	18	84	15	38.7	no	no	no	no	yes	no	0	0	Parent	Parent	Parent	23	23	30	House wife	Unemployed	Unemployed	Unemployed	Salaried formal employment	Secondary	Secondary	Post-primary	secondary incomplete
CIP/254C/2010	KEMRI Alupe Clinic	K.C	12/06/2010	2010-06-12	18425	2010	Ajonai	Kajei	Amoni	Amagoro	S. Teso	Teso North	Teso	Western	Yes	Village	Village	female	103	2003	yes	Lower primary	22.5	129	17	37.3	yes	yes	no	yes	yes	no	0	0	Parent	Parent	Parent	27	27	33	Self employment	Self employment	Self employment	Informal/Self employment	Salaried formal employment	No formal education	No formal education	No formal education	no formal education
CIP/255C/2010	KEMRI Alupe Clinic	K.C	12/06/2010	2010-06-12	18425	2010	Odio	Aramet	Aramet	Amukura	S. Teso	Teso South	Teso	Western	Yes	Village	Village	male	27	2010	no	none	11	84	16	36.7	yes	yes	yes	yes	no	yes	2	3 or less	Parent	Parent	Parent	28	28	28	informal employment	Informal employment	Informal employment	Informal/Self employment	Salaried formal employment	tertiary	tertiary	Post-primary	tertiary
CIP/256C/2010	KEMRI Alupe Clinic	K.C	12/06/2010	2010-06-12	18425	2010	Township	Sekunya	Township	Nambale	Busia	Busia	Busia	Western	Yes	Town	Town	female	48	2006	yes	Preschool	15	105	14	37.6	yes	yes	yes	yes	no	no	0	0	Grandparent	Grandparent	Other	58	58		Retired	Unemployed	Unemployed	Unemployed	n/a	Secondary	Secondary	Post-primary	secondary
CIP/257C/2010	KEMRI Alupe Clinic	K.C	12/09/2010	2010-09-12	18517	2010	Amerikwai	Amerikwai	Angorom	Chakol	S. Teso	Teso South	Teso	Western	Yes	Village	Village	female	26	2008	no	none	10	86	14	36.8	yes	yes	yes	yes	no	yes	1	3 or less	Parent	Parent	Parent	30	30	31	Casual worker	Informal employment	Informal employment	Informal/Self employment	Salaried formal employment	Secondary	Secondary	Post-primary	secondary
CIP/258C/2010	KEMRI Alupe Clinic	K.C	12/09/2010	2010-09-12	18517	2010	Igara	Lwanya	Matayos	Matayos	Busia	Busia	Busia	Western	Yes	Village	Village	female	47	2007	no	none	15	96	16	37	yes	no	no	no	no	yes	2	3 or less	Parent	Parent	Parent	42	42		Salaried formal employment	Salaried formal employment	Salaried formal employment	Salaried formal employment	n/a	Secondary	Secondary	Post-primary	secondary
CIP/259C/2010	KEMRI Alupe Clinic	K.C	12/09/2010	2010-09-12	18517	2010	Marachi	Marachi	Township	Busia Township	Busia	Busia	Busia	Western	Yes	Town	Town	male	34	2010	no	none	11	91	16	36.2	yes	yes	yes	yes	no	no	0	0	Parent	Parent	Parent	28	28	34	Self employment	Self employment	Self employment	Informal/Self employment	Salaried formal employment	Secondary	Secondary	Post-primary	secondary incomplete
CIP/260C/2010	KEMRI Alupe Clinic	K.C	12/09/2010	2010-09-12	18517	2010	Kaliwa	Kaliwa	Kaliwa	Amukura	S. Teso	Teso South	Teso	Western	Yes	Village	Village	female	84	2003	yes	Lower primary	24	106	17	37.2	yes	yes	no	yes	no	no	0	0	Other	Parent	Parent	30	30	35	House wife	Unemployed	Unemployed	Unemployed	casual worker	Primary	Primary	Primary	primary complete
CIP/261C/2010	KEMRI Alupe Clinic	K.C	14/12/2010	2010-12-14	18610	2010	Oruma	Adungosi	Okame	Chakol	S.teso	Teso South	Teso	Western	Yes	Village	Village	male	108		yes	Lower primary	25	128	18	36.5	no	yes	no	yes	no	yes	1	3 or less	Parent	Parent	Parent			n/a	informal employment	Informal employment	Informal employment	Informal/Self employment	n/a	Secondary	Secondary	Post-primary	secondary complete
CIP/262C/2010	KEMRI Alupe Clinic	K.C	14/12/2010	2010-12-14	18610	2010	Murende	Nangoma	Matayos	Matayos	Busia	Busia	Busia	Western	Yes	Village	Village	male	60	2005	yes	Preschool	14	99	15	36	yes	yes	yes	yes	no	yes	1	3 or less	Other	Grandparent	Other	48	48	n/a	Self employment	Self employment	Self employment	Informal/Self employment	n/a	Secondary	Secondary	Post-primary	secondary complete
CIP/263C/2010	KEMRI Alupe Clinic	K.C	15/12/2010	2010-12-15	18611	2010	sirisia	Bugengi	Bukhayo west	Matayos	Matayos	Busia	Busia	Western	Yes	Village	Village	female	36	2007	no	none	10	88	16	36.9	yes	yes	no	yes	no	no	0	0	Other	Grandparent	Other			n/a	Casual worker	Informal employment	Informal employment	Informal/Self employment	n/a	Primary	Primary	Primary	primary incomplete
CIP/264C/2010	KEMRI Alupe Clinic	K.C	15/12/2010	2010-12-15	18611	2010	Amerikwai	Angorom	Alupe	Chakol	S. Teso	Teso South	Teso	Western	Yes	Village	Village	female	48	2006	yes	Preschool	14	97	16	39.3	yes	no	no	no	no	no	0	0	Parent	Parent	Parent	32	32	25	Self employment	Self employment	Self employment	Informal/Self employment	self employment	Secondary	Secondary	Post-primary	secondary incomplete
[truncated: 205 more columns]
